# Supplementary material for: Structural basis for EtfD-mediated coupling of β-oxidation and the respiratory chain in mycobacteria
Source: EMBO J. 2026 Mar 17;45(8):2785–807. doi: 10.1038/s44318-026-00726-y (PMC13083937; doi:10.1038/s44318-026-00726-y)
Supplement: Supplementary file 4 — Source data Fig. 1 [file 44318_2026_726_MOESM4_ESM.zip]

Archive with 12 entries (9 files):
- Figure 1/
- __MACOSX/._Figure 1
- Figure 1/.DS_Store
- __MACOSX/Figure 1/._.DS_Store
- Figure 1/1B/
- __MACOSX/Figure 1/._1B
- Figure 1/1C/
- __MACOSX/Figure 1/._1C
- Figure 1/1B/OD_580_sauton_glucose_processed.xlsx
- __MACOSX/Figure 1/1B/._OD_580_sauton_glucose_processed.xlsx
- Figure 1/1C/OD_580_sauton_OA_processed.xlsx
- __MACOSX/Figure 1/1C/._OD_580_sauton_OA_processed.xlsx
