# Supplementary material for: Structural basis for EtfD-mediated coupling of β-oxidation and the respiratory chain in mycobacteria
Source: EMBO J. 2026 Mar 17;45(8):2785–807. doi: 10.1038/s44318-026-00726-y (PMC13083937; doi:10.1038/s44318-026-00726-y)
Supplement: Supplementary file 4 — Source data Fig. 1 [file 44318_2026_726_MOESM4_ESM.zip › Figure 1/1B/OD_580_sauton_glucose_processed.xlsx]

## Sheet: Sheet1
RAW					SUBTRACTED					Time	Day	Hour
PBS	MSM4	MSM9	MSM10		PBS	MSM4	MSM9	MSM10		12:50PM	Day0	0				Hours	0	26	48	72
0.0537	0.058	0.0672	0.0578		0	0.0043	0.0135	0.0041							MSM4	1	0.0043	0.0269	0.2586	0.3023
0.0549	0.0591	0.0577	0.0596		0	0.0042	0.0028	0.0047								2	0.0042	0.0293	0.253	0.2787
0.0548	0.06	0.0571	0.0573		0	0.0052	0.0023	0.0025								3	0.0052	0.0294	0.2541	0.3044
																average	0.00456667	0.0285333	0.255233	0.295133
																stdev	0.000550757	0.00141539	0.00296704	0.0142704
PBS	MSM4	MSM9	MSM10		PBS	MSM4	MSM9	MSM10		14:23PM	Day1	25.55			MSM9	1	0.0135	0.0103	0.0569	0.2607
0.058	0.0849	0.0683	0.0797		0	0.0269	0.0103	0.0217								2	0.0028	0.0114	0.0502	0.2593
0.0542	0.0835	0.0656	0.0804		0	0.0293	0.0114	0.0262								3	0.0023	0.013	0.0533	0.2516
0.0535	0.0829	0.0665	0.0773		0	0.0294	0.013	0.0238								average	0.0062	0.0115667	0.0534667	0.2572
																stdev	0.00632693	0.00135769	0.00335311	0.0049
															MSM10	1	0.0041	0.0217	0.222	0.2996
PBS	MSM4	MSM9	MSM10		PBS	MSM4	MSM9	MSM10		12:58PM	Day2	48.1				2	0.0047	0.0262	0.2174	0.3179
0.055	0.3136	0.1119	0.277		0	0.2586	0.0569	0.222								3	0.0025	0.0238	0.2229	0.3067
0.0605	0.3135	0.1107	0.2779		0	0.253	0.0502	0.2174								average	0.00376667	0.0239	0.220767	0.308067
0.0546	0.3087	0.1079	0.2775		0	0.2541	0.0533	0.2229								stdev	0.00113725	0.00225167	0.00295014	0.00922623
PBS	MSM4	MSM9	MSM10		PBS	MSM4	MSM9	MSM10		12:25PM	Day3	71.6
0.0551	0.3574	0.3158	0.3547		0	0.3023	0.2607	0.2996
0.0532	0.3319	0.3125	0.3711		0	0.2787	0.2593	0.3179
0.0542	0.3586	0.3058	0.3609		0	0.3044	0.2516	0.3067
