# Supplementary material for: Structural basis for EtfD-mediated coupling of β-oxidation and the respiratory chain in mycobacteria
Source: EMBO J. 2026 Mar 17;45(8):2785–807. doi: 10.1038/s44318-026-00726-y (PMC13083937; doi:10.1038/s44318-026-00726-y)
Supplement: Supplementary file 4 — Source data Fig. 1 [file 44318_2026_726_MOESM4_ESM.zip › Figure 1/1C/OD_580_sauton_OA_processed.xlsx]

## Sheet: Sheet1
RAW					SUBTRACTED					Time	Day	Hour				OA Total dose	0.25mM	0.5mM	0.75mM
PBS	MSM4	MSM9	MSM10		PBS	MSM4	MSM9	MSM10		11:40AM	Day0	0						add OA	add OA
0.0544	0.0579	0.0576	0.0566		0	0.0035	0.0032	0.0022								hours	0	24.4	48.5	72.5	96.36
0.0554	0.0591	0.0579	0.0585		0	0.0037	0.0025	0.0031							MSM4	1	0.0035	0.0159	0.0559	0.0857	0.0815
0.0554	0.0573	0.057	0.0566		0	0.0019	0.0016	0.0012								2	0.0037	0.0155	0.0555	0.0853	0.0802
																3	0.0019	0.0141	0.0551	0.083	0.0775
																average	0.00303333	0.0151667	0.0555	0.0846667	0.0797333
PBS	MSM4	MSM9	MSM10		PBS	MSM4	MSM9	MSM10		12:03PM	Day1	24.4				stdev	0.000986577	0.000945163	0.0004	0.00145717	0.00204042
0.0552	0.0711	0.0597	0.0662		0	0.0159	0.0045	0.011							MSM9	1	0.0032	0.0045	0.0023	0.0026	0.0042
0.0559	0.0714	0.0585	0.0674		0	0.0155	0.0026	0.0115								2	0.0025	0.0026	0.0043	0.0021	0.004
0.0555	0.0696	0.0589	0.0645		0	0.0141	0.0034	0.009								3	0.0016	0.0034	0.0023	0.0023	0.0032
																average	0.00243333	0.0035	0.00296667	0.00233333	0.0038
																stdev	0.000802081	0.000953939	0.0011547	0.000251661	0.00052915
PBS	MSM4	MSM9	MSM10		PBS	MSM4	MSM9	MSM10		12:10PM	Day2	48.5
0.054	0.1099	0.0563	0.1038		0	0.0559	0.0023	0.0498							MSM10	1	0.0022	0.011	0.0498	0.0807	0.0812
0.0531	0.1086	0.0574	0.1001		0	0.0555	0.0043	0.047								2	0.0031	0.0115	0.047	0.0818	0.076
0.0534	0.1085	0.0557	0.1037		0	0.0551	0.0023	0.0503								3	0.0012	0.009	0.0503	0.0821	0.0759
																average	0.00216667	0.0105	0.0490333	0.0815333	0.0777
																stdev	0.000950438	0.00132288	0.00177858	0.000737111	0.0030315
PBS	MSM4	MSM9	MSM10		PBS	MSM4	MSM9	MSM10		12:10PM	Day3	72.5
0.0546	0.1403	0.0572	0.1353		0	0.0857	0.0026	0.0807
0.0534	0.1387	0.0555	0.1352		0	0.0853	0.0021	0.0818
0.0539	0.1369	0.0562	0.136		0	0.083	0.0023	0.0821
PBS	MSM4	MSM9	MSM10		PBS	MSM4	MSM9	MSM10		11:48AM	Day4	96.36
0.0532	0.1347	0.0574	0.1344		0	0.0815	0.0042	0.0812
0.0541	0.1343	0.0581	0.1301		0	0.0802	0.004	0.076
0.0539	0.1314	0.0571	0.1298		0	0.0775	0.0032	0.0759
