# Supplementary material for: Structural basis for EtfD-mediated coupling of β-oxidation and the respiratory chain in mycobacteria
Source: EMBO J. 2026 Mar 17;45(8):2785–807. doi: 10.1038/s44318-026-00726-y (PMC13083937; doi:10.1038/s44318-026-00726-y)
Supplement: Supplementary file 5 — Source data Fig. 4 [file 44318_2026_726_MOESM5_ESM.zip]

Archive with 16 entries (12 files):
- Figure 4/
- __MACOSX/._Figure 4
- Figure 4/.DS_Store
- __MACOSX/Figure 4/._.DS_Store
- Figure 4/4B/
- __MACOSX/Figure 4/._4B
- Figure 4/4C/
- __MACOSX/Figure 4/._4C
- Figure 4/4D/
- __MACOSX/Figure 4/._4D
- Figure 4/4B/Mar_13_2025_MSM1_ETFAB_FADE5_BCOA_SIGMA_supplementation_PROCESSED.xlsx
- __MACOSX/Figure 4/4B/._Mar_13_2025_MSM1_ETFAB_FADE5_BCOA_SIGMA_supplementation_PROCESSED.xlsx
- Figure 4/4C/May_08_2024_MSM1_dETFD_MSM10_COMP_BCOA_pumping_PROCESSED.xlsx
- __MACOSX/Figure 4/4C/._May_08_2024_MSM1_dETFD_MSM10_COMP_BCOA_pumping_PROCESSED.xlsx
- Figure 4/4D/Feb_17_2025_MSM1_9_10_OLD_PROCESSED.xlsx
- __MACOSX/Figure 4/4D/._Feb_17_2025_MSM1_9_10_OLD_PROCESSED.xlsx
