# Supplementary material for: Structural basis for EtfD-mediated coupling of β-oxidation and the respiratory chain in mycobacteria
Source: EMBO J. 2026 Mar 17;45(8):2785–807. doi: 10.1038/s44318-026-00726-y (PMC13083937; doi:10.1038/s44318-026-00726-y)
Supplement: Supplementary file 5 — Source data Fig. 4 [file 44318_2026_726_MOESM5_ESM.zip › Figure 4/4B/Mar_13_2025_MSM1_ETFAB_FADE5_BCOA_SIGMA_supplementation_PROCESSED.xlsx]

## Sheet: Sheet1
							Corrected time	IMV	IMV + ETF	IMV + FadE5	IMV + ETF + FadE5
Time	T° 410,480	C1	C2	C3	C4		Time	C1	C2	C3	C4
0.00347222	25	37562	36382	32784	30992		0	37562	36382	32784	30992
0.00349537	25	37243	36342	33255	31002		0.0333333	37243	36342	33255	31002
0.00351852	25	37171	36305	32756	30814		0.0666667	37171	36305	32756	30814
0.00354167	25	37497	36153	32944	31047		0.1	37497	36153	32944	31047
0.00356481	25	37096	36364	33020	30919		0.133333	37096	36364	33020	30919
0.00358796	25	37438	36317	33075	30765		0.166667	37438	36317	33075	30765
0.00361111	25	37494	36243	33006	30718		0.2	37494	36243	33006	30718
0.00363426	25	37380	36153	33157	30865		0.233333	37380	36153	33157	30865
0.00365741	25	37595	36034	33121	30818		0.266667	37595	36034	33121	30818
0.00368056	25	37208	36057	33172	30921		0.3	37208	36057	33172	30921
0.0037037	25	37435	36198	32875	30750		0.333333	37435	36198	32875	30750
0.00372685	25	37084	36269	32816	30611		0.366667	37084	36269	32816	30611
0.00375	25	37266	36010	33102	30757		0.4	37266	36010	33102	30757
0.00377315	25	37376	36486	33002	30845		0.433333	37376	36486	33002	30845
0.0037963	25	37033	36178	32906	30520		0.466667	37033	36178	32906	30520
0.00381944	25	37192	36116	32885	30676		0.5	37192	36116	32885	30676
0.00384259	25	37343	36186	32750	30748		0.533333	37343	36186	32750	30748
0.00386574	25	37330	36180	32933	30719		0.566667	37330	36180	32933	30719
0.00388889	25	37340	36068	33146	30842		0.6	37340	36068	33146	30842
0.00391204	25	37342	36200	32820	30656		0.633333	37342	36200	32820	30656
0.00393519	25	37347	36044	32788	30832		0.666667	37347	36044	32788	30832
0.00395833	25	37024	36062	32685	30522		0.7	37024	36062	32685	30522
0.00398148	25	37202	35835	33044	30694		0.733333	37202	35835	33044	30694
0.00400463	25	37399	35965	32967	30547		0.766667	37399	35965	32967	30547
0.00402778	25	37059	36002	32924	30729		0.8	37059	36002	32924	30729
0.00405093	25	37333	36018	32850	30682		0.833333	37333	36018	32850	30682
0.00407407	25	36986	36217	32723	30656		0.866667	36986	36217	32723	30656
0.00409722	25	37456	36311	32779	30794		0.9	37456	36311	32779	30794
0.00412037	25	36966	35838	33109	30747		0.933333	36966	35838	33109	30747
0.00414352	25	37148	35990	32902	30871		0.966667	37148	35990	32902	30871
0.00416667	25	37110	35987	33061	30885		1	37110	35987	33061	30885
0.00418981	25	37150	35990	32903	30870		1.03333	37150	35990	32903	30870
0.00421296	25	37167	36064	33020	30487		1.06667	37167	36064	33020	30487
0.00423611	25	37308	36131	32939	30542		1.1	37308	36131	32939	30542
0.00425926	25	37149	35776	32819	30517		1.13333	37149	35776	32819	30517
0.00428241	25	37136	36031	32981	30598		1.16667	37136	36031	32981	30598
0.00430556	25	37085	35909	32963	30579		1.2	37085	35909	32963	30579
0.0043287	25	37069	36129	33155	30481		1.23333	37069	36129	33155	30481
0.00435185	25	37027	36014	32870	30589		1.26667	37027	36014	32870	30589
0.004375	25	37180	35946	33144	30943		1.3	37180	35946	33144	30943
0.00439815	25	37342	35894	33039	30804		1.33333	37342	35894	33039	30804
0.0044213	25	37066	35960	32834	30475		1.36667	37066	35960	32834	30475
0.00444444	25	37347	36029	33151	30724		1.4	37347	36029	33151	30724
0.00446759	25	37260	36111	33219	30760		1.43333	37260	36111	33219	30760
0.00449074	25	37081	35664	32977	30778		1.46667	37081	35664	32977	30778
0.00451389	25	37201	36023	32906	30627		1.5	37201	36023	32906	30627
0.00453704	25	37150	36248	32984	30600		1.53333	37150	36248	32984	30600
0.00456019	25	37184	35945	33008	30676		1.56667	37184	35945	33008	30676
0.00458333	25	37159	35913	32739	30719		1.6	37159	35913	32739	30719
0.00460648	25	37028	35748	32770	30436		1.63333	37028	35748	32770	30436
0.00462963	25	37203	36200	32924	31021		1.66667	37203	36200	32924	31021
0.00465278	25	37312	36227	32810	30496		1.7	37312	36227	32810	30496
0.00467593	25	37075	35924	33016	30590		1.73333	37075	35924	33016	30590
0.00469907	25	36990	36003	33284	30934		1.76667	36990	36003	33284	30934
0.00472222	25	37123	35923	32924	30576		1.8	37123	35923	32924	30576
0.00474537	25	37174	36073	32993	30890		1.83333	37174	36073	32993	30890
0.00476852	25	37195	36051	32991	30703		1.86667	37195	36051	32991	30703
0.00479167	25	37392	36089	32845	30846		1.9	37392	36089	32845	30846
0.00481481	25	37046	35959	32764	30681		1.93333	37046	35959	32764	30681
0.00483796	25	37198	36009	33038	30594		1.96667	37198	36009	33038	30594
0.00486111	25	37278	36385	32740	30719		2	37278	36385	32740	30719
0.0059838	25	40355	36593	32405	30231		3.61667	40355	36593	32405	30231
0.00600694	25	38531	35391	32367	30291		3.65	38531	35391	32367	30291
0.00603009	25	38314	35182	31870	29854		3.68333	38314	35182	31870	29854
0.00605324	25	38515	35367	32195	29538		3.71667	38515	35367	32195	29538
0.00607639	25	38005	35186	31724	29695		3.75	38005	35186	31724	29695
0.00609954	25	37898	35095	31945	29474		3.78333	37898	35095	31945	29474
0.00612269	25	37742	35089	31497	29424		3.81667	37742	35089	31497	29424
0.00614583	25	38065	35010	31723	29083		3.85	38065	35010	31723	29083
0.00616898	25	37796	34838	31455	29227		3.88333	37796	34838	31455	29227
0.00619213	25	37803	34808	31361	29073		3.91667	37803	34808	31361	29073
0.00621528	25	38080	34845	31568	28972		3.95	38080	34845	31568	28972
0.00623843	25	37741	34909	31302	28521		3.98333	37741	34909	31302	28521
0.00626157	25	37969	34951	31330	28369		4.01667	37969	34951	31330	28369
0.00628472	25	37721	34831	31463	28494		4.05	37721	34831	31463	28494
0.00630787	25	37979	34438	31259	28245		4.08333	37979	34438	31259	28245
0.00633102	25	37751	35002	31386	28171		4.11667	37751	35002	31386	28171
0.00635417	25	37908	34756	31186	28206		4.15	37908	34756	31186	28206
0.00637731	25	37862	34690	31012	27937		4.18333	37862	34690	31012	27937
0.00640046	25	37933	34657	31052	27805		4.21667	37933	34657	31052	27805
0.00642361	25	37853	34659	30992	27847		4.25	37853	34659	30992	27847
0.00644676	25	37746	34811	30844	27582		4.28333	37746	34811	30844	27582
0.00646991	25	37842	34740	31066	27485		4.31667	37842	34740	31066	27485
0.00649306	25	38050	34489	30756	27665		4.35	38050	34489	30756	27665
0.0065162	25	37706	34407	30915	27681		4.38333	37706	34407	30915	27681
0.00653935	25	37921	34533	30794	27446		4.41667	37921	34533	30794	27446
0.0065625	25	37829	34230	30721	27258		4.45	37829	34230	30721	27258
0.00658565	25	37682	34531	30624	27107		4.48333	37682	34531	30624	27107
0.0066088	25	37879	34358	30608	27169		4.51667	37879	34358	30608	27169
0.00663194	25	37919	34501	30687	27326		4.55	37919	34501	30687	27326
0.00665509	25	37789	34575	30743	27250		4.58333	37789	34575	30743	27250
0.00667824	25	37977	34347	30524	26912		4.61667	37977	34347	30524	26912
0.00670139	25	37804	34494	30477	27085		4.65	37804	34494	30477	27085
0.00672454	25	37800	34524	30105	27028		4.68333	37800	34524	30105	27028
0.00674769	25	37870	34190	30267	26728		4.71667	37870	34190	30267	26728
0.00677083	25	37862	34270	30331	26844		4.75	37862	34270	30331	26844
0.00679398	25	37763	34069	30439	26870		4.78333	37763	34069	30439	26870
0.00681713	25	37942	34219	30351	26569		4.81667	37942	34219	30351	26569
0.00684028	25	37855	34126	30112	26394		4.85	37855	34126	30112	26394
0.00686343	25	37917	34039	30186	26340		4.88333	37917	34039	30186	26340
0.00688657	25	37785	34132	30155	26519		4.91667	37785	34132	30155	26519
0.00690972	25	37869	34210	30126	26048		4.95	37869	34210	30126	26048
0.00693287	25	37889	34128	30325	26427		4.98333	37889	34128	30325	26427
0.00695602	25	37893	34201	30075	25884		5.01667	37893	34201	30075	25884
0.00697917	25	37871	33899	30162	25827		5.05	37871	33899	30162	25827
0.00700231	25	37751	33952	29835	25992		5.08333	37751	33952	29835	25992
0.00702546	25	37676	34147	29871	26072		5.11667	37676	34147	29871	26072
0.00704861	25	37912	34053	29969	26074		5.15	37912	34053	29969	26074
0.00707176	25	37804	34055	30076	25860		5.18333	37804	34055	30076	25860
0.00709491	25	37736	34133	30027	25919		5.21667	37736	34133	30027	25919
0.00711806	25	37692	34145	29813	25901		5.25	37692	34145	29813	25901
0.0071412	25	37947	33709	29843	25508		5.28333	37947	33709	29843	25508
0.00716435	25	37678	33708	29861	25556		5.31667	37678	33708	29861	25556
0.0071875	25	37916	33858	29871	25519		5.35	37916	33858	29871	25519
0.00721065	25	38063	33583	29588	25384		5.38333	38063	33583	29588	25384
0.0072338	25	37842	33512	29644	25272		5.41667	37842	33512	29644	25272
0.00725694	25	37808	33704	29436	25300		5.45	37808	33704	29436	25300
0.00728009	25	37646	33701	29385	25327		5.48333	37646	33701	29385	25327
0.00730324	25	37876	33901	29410	25184		5.51667	37876	33901	29410	25184
0.00732639	25	37779	33523	29456	25408		5.55	37779	33523	29456	25408
0.00734954	25	37774	33518	29382	25128		5.58333	37774	33518	29382	25128
0.00737269	25	37741	33713	29297	25081		5.61667	37741	33713	29297	25081
0.00739583	25	37843	33630	29346	24938		5.65	37843	33630	29346	24938
0.00741898	25	37861	33725	29350	25069		5.68333	37861	33725	29350	25069
0.00744213	25	37696	33534	29128	24734		5.71667	37696	33534	29128	24734
0.00746528	25	37653	33558	29194	24644		5.75	37653	33558	29194	24644
0.00748843	25	37483	33528	29105	24772		5.78333	37483	33528	29105	24772
0.00751157	25	38010	33649	29164	24810		5.81667	38010	33649	29164	24810
0.00753472	25	37567	33394	29213	24696		5.85	37567	33394	29213	24696
0.00755787	25	37918	33585	28954	24636		5.88333	37918	33585	28954	24636
0.00758102	25	37609	33432	29017	24686		5.91667	37609	33432	29017	24686
0.00760417	25	37812	33507	29032	24345		5.95	37812	33507	29032	24345
0.00762731	25	38002	33368	29078	24414		5.98333	38002	33368	29078	24414
0.00765046	25	37644	33444	29149	24567		6.01667	37644	33444	29149	24567
0.00767361	25	37989	33221	29154	24561		6.05	37989	33221	29154	24561
0.00769676	25	37777	33590	29077	24485		6.08333	37777	33590	29077	24485
0.00771991	25	38069	33194	29253	24380		6.11667	38069	33194	29253	24380
0.00774306	25	38048	33141	28805	24309		6.15	38048	33141	28805	24309
0.0077662	25	37834	33232	29010	24368		6.18333	37834	33232	29010	24368
0.00778935	25	37805	33210	28915	24439		6.21667	37805	33210	28915	24439
0.0078125	25	37792	33023	28987	24299		6.25	37792	33023	28987	24299
0.00783565	25	37709	33070	28904	24274		6.28333	37709	33070	28904	24274
0.0078588	25	37643	32793	28869	24218		6.31667	37643	32793	28869	24218
0.00788194	25	37581	33118	28739	24209		6.35	37581	33118	28739	24209
0.00790509	25	38067	33122	28665	24223		6.38333	38067	33122	28665	24223
0.00792824	25	37531	33249	28829	23928		6.41667	37531	33249	28829	23928
0.00795139	25	37642	33031	28631	24002		6.45	37642	33031	28631	24002
0.00797454	25	37544	33222	28661	24106		6.48333	37544	33222	28661	24106
0.00799769	25	37687	32741	28540	24040		6.51667	37687	32741	28540	24040
0.00802083	25	37495	32992	28480	23982		6.55	37495	32992	28480	23982
0.00804398	25	37802	32996	28585	23876		6.58333	37802	32996	28585	23876
0.00806713	25	37687	33004	28561	23723		6.61667	37687	33004	28561	23723
0.00809028	25	37727	32932	28347	23857		6.65	37727	32932	28347	23857
0.00811343	25	37706	32778	28476	23740		6.68333	37706	32778	28476	23740
0.00813657	25	37742	32962	28208	23585		6.71667	37742	32962	28208	23585
0.00815972	25	37605	32728	28456	23807		6.75	37605	32728	28456	23807
0.00818287	25	37959	32960	28416	23752		6.78333	37959	32960	28416	23752
0.00820602	25	37929	32650	28382	23625		6.81667	37929	32650	28382	23625
0.00822917	25	37725	32757	28300	23548		6.85	37725	32757	28300	23548
0.00825231	25	37615	32813	28253	23661		6.88333	37615	32813	28253	23661
0.00827546	25	37864	32640	28388	23500		6.91667	37864	32640	28388	23500
0.00829861	25	37576	32634	28426	23455		6.95	37576	32634	28426	23455
0.00832176	25	37702	32556	28290	23467		6.98333	37702	32556	28290	23467
0.00834491	25	37716	32707	28336	23510		7.01667	37716	32707	28336	23510
0.00836806	25	37626	32777	28146	23303		7.05	37626	32777	28146	23303
0.0083912	25	37698	32621	28090	23570		7.08333	37698	32621	28090	23570
0.00841435	25	37565	32701	28083	23445		7.11667	37565	32701	28083	23445
0.0084375	25	37550	32626	28048	23339		7.15	37550	32626	28048	23339
0.00846065	25	37809	32836	28171	23268		7.18333	37809	32836	28171	23268
0.0084838	25	37947	32462	28142	23290		7.21667	37947	32462	28142	23290
0.00850694	25	37489	32583	28189	23196		7.25	37489	32583	28189	23196
0.00853009	25	37744	32536	27837	23188		7.28333	37744	32536	27837	23188
0.00855324	25	37727	32724	28267	23245		7.31667	37727	32724	28267	23245
0.00857639	25	37745	32510	27956	23235		7.35	37745	32510	27956	23235
0.00859954	25	37745	32384	27999	22995		7.38333	37745	32384	27999	22995
0.00862269	25	37663	32425	27982	23220		7.41667	37663	32425	27982	23220
0.00864583	25	37453	32409	27966	23153		7.45	37453	32409	27966	23153
0.00866898	25	37684	32759	27863	22879		7.48333	37684	32759	27863	22879
0.00869213	25	37384	32489	28081	23265		7.51667	37384	32489	28081	23265
0.00871528	25	37527	32581	27924	22891		7.55	37527	32581	27924	22891
0.00873843	25	37744	32402	27921	23065		7.58333	37744	32402	27921	23065
0.00876157	25	37697	32163	28019	23122		7.61667	37697	32163	28019	23122
0.00878472	25	37463	32378	27741	23209		7.65	37463	32378	27741	23209
0.00880787	25	37583	32748	27808	23135		7.68333	37583	32748	27808	23135
0.00883102	25	37555	32104	27838	22858		7.71667	37555	32104	27838	22858
0.00885417	25	37477	32267	27730	23065		7.75	37477	32267	27730	23065
0.00887731	25	37493	32274	27759	23038		7.78333	37493	32274	27759	23038
0.00890046	25	37626	32250	27718	22667		7.81667	37626	32250	27718	22667
0.00892361	25	37675	32180	27620	22753		7.85	37675	32180	27620	22753
0.00894676	25	37823	32341	27629	22722		7.88333	37823	32341	27629	22722
0.00896991	25	37520	32416	27919	22860		7.91667	37520	32416	27919	22860
0.00899306	25	37600	32282	27856	23066		7.95	37600	32282	27856	23066
0.0090162	25	37775	32251	27614	22932		7.98333	37775	32251	27614	22932
0.00903935	25	37718	32133	27472	23191		8.01667	37718	32133	27472	23191
0.0090625	25	37545	32416	27680	22753		8.05	37545	32416	27680	22753
0.00908565	25	37379	32078	27494	22836		8.08333	37379	32078	27494	22836
0.0091088	25	37544	32077	27812	22992		8.11667	37544	32077	27812	22992
0.00913194	25	37501	31972	27765	22906		8.15	37501	31972	27765	22906
0.00915509	25	37595	32071	27445	22819		8.18333	37595	32071	27445	22819
0.00917824	25	37531	32212	27688	22570		8.21667	37531	32212	27688	22570
0.00920139	25	37475	31857	27300	22532		8.25	37475	31857	27300	22532
0.00922454	25	37502	32131	27679	22683		8.28333	37502	32131	27679	22683
0.00924769	25	37683	32281	27498	22717		8.31667	37683	32281	27498	22717
0.00927083	25	37471	31950	27551	22717		8.35	37471	31950	27551	22717
0.00929398	25	37763	32181	27277	22395		8.38333	37763	32181	27277	22395
0.00931713	25	37695	31962	27487	22786		8.41667	37695	31962	27487	22786
0.00934028	25	37294	32124	27459	22697		8.45	37294	32124	27459	22697
0.00936343	25	37805	31879	27501	22799		8.48333	37805	31879	27501	22799
0.00938657	25	37395	32004	27450	22707		8.51667	37395	32004	27450	22707
0.00940972	25	37415	32031	27508	22439		8.55	37415	32031	27508	22439
0.00943287	25	37368	32098	27259	22636		8.58333	37368	32098	27259	22636
0.00945602	25	37626	31912	27334	22525		8.61667	37626	31912	27334	22525
0.00947917	25	37677	31748	27557	22679		8.65	37677	31748	27557	22679
0.00950231	25	37763	32085	27393	22599		8.68333	37763	32085	27393	22599
0.00952546	25	37782	31660	27214	22680		8.71667	37782	31660	27214	22680
0.00954861	25	37542	31850	27399	22598		8.75	37542	31850	27399	22598
0.00957176	25	37680	31980	27153	22467		8.78333	37680	31980	27153	22467
0.00959491	25	37662	31829	27402	22263		8.81667	37662	31829	27402	22263
0.00961806	25	37641	32005	27220	22585		8.85	37641	32005	27220	22585
0.0096412	25	37582	31654	27239	22530		8.88333	37582	31654	27239	22530
0.00966435	25	37498	32020	27159	22418		8.91667	37498	32020	27159	22418
0.0096875	25	37551	31808	27068	22498		8.95	37551	31808	27068	22498
0.00971065	25	37475	31841	27346	22613		8.98333	37475	31841	27346	22613
0.0097338	25	37504	31850	27281	22487		9.01667	37504	31850	27281	22487
0.00975694	25	37420	31595	27264	22665		9.05	37420	31595	27264	22665
0.00978009	25	37186	31598	27200	22326		9.08333	37186	31598	27200	22326
0.00980324	25	37479	31599	27327	22318		9.11667	37479	31599	27327	22318
0.00982639	25	37600	32064	27155	22274		9.15	37600	32064	27155	22274
0.00984954	25	37506	31780	27073	22523		9.18333	37506	31780	27073	22523
0.00987269	25	37431	31838	27344	22402		9.21667	37431	31838	27344	22402
0.00989583	25	37713	31596	27358	22400		9.25	37713	31596	27358	22400
0.00991898	25	37442	31712	27075	22270		9.28333	37442	31712	27075	22270
0.00994213	25	37513	31761	27242	22547		9.31667	37513	31761	27242	22547
0.00996528	25	37609	31928	27256	22285		9.35	37609	31928	27256	22285
0.00998843	25	37509	31663	27314	22417		9.38333	37509	31663	27314	22417
0.0100116	25	37408	31642	27004	22449		9.41667	37408	31642	27004	22449
0.0100347	25	37492	31546	26948	22190		9.45	37492	31546	26948	22190
0.0100579	25	37531	31442	27068	22349		9.48333	37531	31442	27068	22349
0.010081	25	37355	31710	27264	22233		9.51667	37355	31710	27264	22233
0.0101042	25	37474	31544	27215	22289		9.55	37474	31544	27215	22289
0.0101273	25	37283	31435	27009	22272		9.58333	37283	31435	27009	22272
0.0101505	25	37554	31534	26906	22387		9.61667	37554	31534	26906	22387
0.0101736	25	37469	31449	26867	22234		9.65	37469	31449	26867	22234
0.0101968	25	37518	31489	26859	22241		9.68333	37518	31489	26859	22241
0.0102199	25	37546	31524	26909	22296		9.71667	37546	31524	26909	22296
0.0102431	25	37442	31446	27223	22181		9.75	37442	31446	27223	22181
0.0102662	25	37395	31451	27147	22298		9.78333	37395	31451	27147	22298
0.0102894	25	37692	31523	27025	22275		9.81667	37692	31523	27025	22275
0.0103125	25	37590	31685	27043	22076		9.85	37590	31685	27043	22076
0.0103356	25	37334	31626	26732	22266		9.88333	37334	31626	26732	22266
0.0103588	25	37523	31820	27096	22226		9.91667	37523	31820	27096	22226
0.0103819	25	37483	31746	26902	22319		9.95	37483	31746	26902	22319
0.0104051	25	37191	31612	27129	22245		9.98333	37191	31612	27129	22245
0.0104282	25	37448	31522	26765	22222		10.0167	37448	31522	26765	22222
0.0104514	25	37252	31654	26898	22511		10.05	37252	31654	26898	22511
0.0104745	25	37537	31434	26779	22335		10.0833	37537	31434	26779	22335
0.0104977	25	37639	31575	26926	22211		10.1167	37639	31575	26926	22211
0.0105208	25	37408	31702	26879	22387		10.15	37408	31702	26879	22387
0.010544	25	37542	31672	26804	22048		10.1833	37542	31672	26804	22048
0.0105671	25	37409	31518	27018	22139		10.2167	37409	31518	27018	22139
0.0105903	25	37665	31516	26939	22282		10.25	37665	31516	26939	22282
0.0106134	25	37378	31269	26803	22044		10.2833	37378	31269	26803	22044
0.0106366	25	37269	31238	26852	22193		10.3167	37269	31238	26852	22193
0.0106597	25	37531	31204	26847	22154		10.35	37531	31204	26847	22154
0.0106829	25	37600	31458	26886	21925		10.3833	37600	31458	26886	21925
0.010706	25	37583	31213	26962	22029		10.4167	37583	31213	26962	22029
0.0107292	25	37225	31312	27023	22080		10.45	37225	31312	27023	22080
0.0107523	25	37694	31420	27085	22089		10.4833	37694	31420	27085	22089
0.0107755	25	37539	31212	26709	22060		10.5167	37539	31212	26709	22060
0.0107986	25	37022	31340	26820	22093		10.55	37022	31340	26820	22093
0.0108218	25	37478	31290	26831	22018		10.5833	37478	31290	26831	22018
0.0108449	25	37466	31078	26937	22158		10.6167	37466	31078	26937	22158
0.0108681	25	37345	31193	26978	22046		10.65	37345	31193	26978	22046
0.0108912	25	37446	31402	26757	22157		10.6833	37446	31402	26757	22157
0.0109144	25	37417	31181	26587	22011		10.7167	37417	31181	26587	22011
0.0109375	25	37410	31542	26809	22053		10.75	37410	31542	26809	22053
0.0109606	25	37276	31558	26676	22039		10.7833	37276	31558	26676	22039
0.0109838	25	37345	31398	26774	22080		10.8167	37345	31398	26774	22080
0.0110069	25	37368	31284	26822	22011		10.85	37368	31284	26822	22011
0.0110301	25	37481	31068	26862	22247		10.8833	37481	31068	26862	22247
0.0110532	25	37323	31318	26618	21923		10.9167	37323	31318	26618	21923
0.0110764	25	37359	31365	26890	22170		10.95	37359	31365	26890	22170
0.0110995	25	37499	31315	26718	21990		10.9833	37499	31315	26718	21990
0.0111227	25	37388	31415	26584	21909		11.0167	37388	31415	26584	21909
0.0111458	25	37304	31436	26553	22003		11.05	37304	31436	26553	22003
0.011169	25	37382	31198	26848	21826		11.0833	37382	31198	26848	21826
0.0111921	25	37255	31189	26843	22037		11.1167	37255	31189	26843	22037
0.0112153	25	37456	31325	26865	22095		11.15	37456	31325	26865	22095
0.0112384	25	37399	31115	26610	21910		11.1833	37399	31115	26610	21910
0.0112616	25	37410	31237	26689	21970		11.2167	37410	31237	26689	21970
0.0112847	25	37541	31211	26725	21818		11.25	37541	31211	26725	21818
0.0113079	25	37403	31352	26697	22004		11.2833	37403	31352	26697	22004
0.011331	25	37289	31097	26824	21961		11.3167	37289	31097	26824	21961
0.0113542	25	37497	31206	26454	21782		11.35	37497	31206	26454	21782
0.0113773	25	37383	31172	26645	22190		11.3833	37383	31172	26645	22190
0.0114005	25	37361	31064	26803	21868		11.4167	37361	31064	26803	21868
0.0114236	25	37337	31132	26707	22036		11.45	37337	31132	26707	22036
0.0114468	25	37348	31478	26838	22033		11.4833	37348	31478	26838	22033
0.0114699	25	37463	31081	26669	22006		11.5167	37463	31081	26669	22006
0.0114931	25	37382	31342	26786	21959		11.55	37382	31342	26786	21959
0.0115162	25	37316	31141	26721	22099		11.5833	37316	31141	26721	22099
0.0115394	25	37569	30990	26774	21774		11.6167	37569	30990	26774	21774
0.0115625	25	37493	31158	26881	21900		11.65	37493	31158	26881	21900
0.0115856	25	37195	31009	26683	21879		11.6833	37195	31009	26683	21879
0.0116088	25	37078	31219	26564	21921		11.7167	37078	31219	26564	21921
0.0116319	25	37516	30983	26630	22101		11.75	37516	30983	26630	22101
0.0116551	25	37444	30874	26924	21859		11.7833	37444	30874	26924	21859
0.0116782	25	37149	31102	26712	21952		11.8167	37149	31102	26712	21952
0.0117014	25	37311	31186	26610	22141		11.85	37311	31186	26610	22141
0.0117245	25	37230	31127	26570	22055		11.8833	37230	31127	26570	22055
0.0117477	25	37639	31233	26860	21842		11.9167	37639	31233	26860	21842
0.0117708	25	37202	31099	26672	21919		11.95	37202	31099	26672	21919
0.011794	25	37386	31143	26667	21989		11.9833	37386	31143	26667	21989
0.0118171	25	37106	30991	26588	21917		12.0167	37106	30991	26588	21917
0.0118403	25	37298	31183	26640	21885		12.05	37298	31183	26640	21885
0.0118634	25	37263	30942	26570	22019		12.0833	37263	30942	26570	22019
0.0118866	25	37352	30780	26841	21899		12.1167	37352	30780	26841	21899
0.0119097	25	37407	30940	26742	21823		12.15	37407	30940	26742	21823
0.0119329	25	37239	31040	26660	21856		12.1833	37239	31040	26660	21856
0.011956	25	37152	30832	26842	21862		12.2167	37152	30832	26842	21862
0.0119792	25	37395	31111	26498	21755		12.25	37395	31111	26498	21755
0.0120023	25	37394	30919	26766	22062		12.2833	37394	30919	26766	22062
0.0120255	25	37160	30933	26436	21976		12.3167	37160	30933	26436	21976
0.0120486	25	37087	31029	26672	22009		12.35	37087	31029	26672	22009
0.0120718	25	37300	30903	26558	21781		12.3833	37300	30903	26558	21781
0.0120949	25	37188	30933	26532	21986		12.4167	37188	30933	26532	21986
0.0121181	25	37528	31232	26660	21905		12.45	37528	31232	26660	21905
0.0121412	25	37434	31020	26520	21858		12.4833	37434	31020	26520	21858
0.0121644	25	37463	31060	26561	22005		12.5167	37463	31060	26561	22005
0.0121875	25	37503	31098	26599	22019		12.55	37503	31098	26599	22019
0.0122106	25	37288	30931	26501	22001		12.5833	37288	30931	26501	22001
0.0122338	25	37508	30934	26502	21893		12.6167	37508	30934	26502	21893
0.0122569	25	37374	30944	26478	21912		12.65	37374	30944	26478	21912
0.0122801	25	37463	31068	26588	21882		12.6833	37463	31068	26588	21882
0.0123032	25	37276	30906	26704	21906		12.7167	37276	30906	26704	21906
0.0123264	25	37345	30868	26416	21895		12.75	37345	30868	26416	21895
0.0123495	25	37328	30935	26499	21903		12.7833	37328	30935	26499	21903
0.0123727	25	37602	30999	26794	21906		12.8167	37602	30999	26794	21906
0.0123958	25	37446	30972	26681	21911		12.85	37446	30972	26681	21911
0.012419	25	37452	30866	26566	21800		12.8833	37452	30866	26566	21800
0.0124421	25	37302	31067	26607	21988		12.9167	37302	31067	26607	21988
0.0124653	25	37391	30955	26562	21713		12.95	37391	30955	26562	21713
0.0124884	25	37332	31172	26635	21800		12.9833	37332	31172	26635	21800
0.0125116	25	37435	31219	26545	21993		13.0167	37435	31219	26545	21993
0.0125347	25	37626	31206	26319	21844		13.05	37626	31206	26319	21844
0.0125579	25	37365	30841	26454	22023		13.0833	37365	30841	26454	22023
0.012581	25	37159	30829	26541	21904		13.1167	37159	30829	26541	21904
0.0126042	25	37546	30614	26610	21896		13.15	37546	30614	26610	21896
0.0126273	25	37319	30900	26716	22001		13.1833	37319	30900	26716	22001
0.0126505	25	37109	30977	26392	21765		13.2167	37109	30977	26392	21765
0.0126736	25	37466	30853	26671	21894		13.25	37466	30853	26671	21894
0.0126968	25	37531	30984	26490	21975		13.2833	37531	30984	26490	21975
0.0127199	25	37362	30929	26404	21894		13.3167	37362	30929	26404	21894
0.0127431	25	37126	30867	26646	21763		13.35	37126	30867	26646	21763
0.0127662	25	37171	30921	26395	21828		13.3833	37171	30921	26395	21828
0.0127894	25	37449	30817	26420	21635		13.4167	37449	30817	26420	21635
0.0128125	25	37243	30736	26483	21812		13.45	37243	30736	26483	21812
0.0128356	25	37321	30976	26698	21736		13.4833	37321	30976	26698	21736
0.0128588	25	37498	31054	26596	21815		13.5167	37498	31054	26596	21815
0.0128819	25	37028	30839	26664	21649		13.55	37028	30839	26664	21649
0.0129051	25	37288	30747	26522	21699		13.5833	37288	30747	26522	21699
0.0129282	25	37306	30877	26744	21955		13.6167	37306	30877	26744	21955
0.0129514	25	37404	30893	26567	21879		13.65	37404	30893	26567	21879
0.0129745	25	37524	30760	26556	21842		13.6833	37524	30760	26556	21842
0.0129977	25	37356	31055	26464	21744		13.7167	37356	31055	26464	21744
0.0130208	25	37256	30974	26562	21636		13.75	37256	30974	26562	21636
0.013044	25	37376	30845	26501	21751		13.7833	37376	30845	26501	21751
0.0130671	25	37216	30837	26470	21826		13.8167	37216	30837	26470	21826
0.0130903	25	37314	30883	26524	21820		13.85	37314	30883	26524	21820
0.0131134	25	37050	30712	26410	21869		13.8833	37050	30712	26410	21869
0.0131366	25	37489	30863	26566	21698		13.9167	37489	30863	26566	21698
0.0131597	25	37138	30809	26549	21861		13.95	37138	30809	26549	21861
0.0131829	25	37359	30749	26636	21922		13.9833	37359	30749	26636	21922
0.013206	25	37248	30836	26636	21895		14.0167	37248	30836	26636	21895
0.0132292	25	37449	30697	26630	21878		14.05	37449	30697	26630	21878
0.0132523	25	37214	30917	26309	21919		14.0833	37214	30917	26309	21919
0.0132755	25	37195	30562	26540	21878		14.1167	37195	30562	26540	21878
0.0132986	25	37168	30758	26484	21848		14.15	37168	30758	26484	21848
0.0133218	25	37255	30822	26289	22013		14.1833	37255	30822	26289	22013
0.0133449	25	37434	30931	26627	22019		14.2167	37434	30931	26627	22019
0.0133681	25	37439	30696	26481	21927		14.25	37439	30696	26481	21927
0.0133912	25	37330	30744	26444	21867		14.2833	37330	30744	26444	21867
0.0134144	25	37382	30716	26660	21673		14.3167	37382	30716	26660	21673
0.0134375	25	37362	30773	26467	21739		14.35	37362	30773	26467	21739
0.0134606	25	37386	30872	26643	21605		14.3833	37386	30872	26643	21605
0.0134838	25	37377	30730	26599	21641		14.4167	37377	30730	26599	21641
0.0135069	25	37631	30962	26635	21956		14.45	37631	30962	26635	21956
0.0135301	25	37353	30770	26543	21891		14.4833	37353	30770	26543	21891
0.0135532	25	37209	30959	26532	21687		14.5167	37209	30959	26532	21687
0.0135764	25	37082	30871	26672	21750		14.55	37082	30871	26672	21750
0.0135995	25	37369	30714	26574	21877		14.5833	37369	30714	26574	21877
0.0136227	25	37303	30726	26578	21762		14.6167	37303	30726	26578	21762
0.0136458	25	37342	30874	26474	21855		14.65	37342	30874	26474	21855
0.013669	25	37277	31052	26512	21774		14.6833	37277	31052	26512	21774
0.0136921	25	37197	30847	26368	21821		14.7167	37197	30847	26368	21821
0.0137153	25	37366	30684	26512	21681		14.75	37366	30684	26512	21681
0.0137384	25	37362	30945	26460	22011		14.7833	37362	30945	26460	22011
0.0137616	25	37514	30753	26381	21750		14.8167	37514	30753	26381	21750
0.0137847	25	37060	30739	26602	21806		14.85	37060	30739	26602	21806
0.0138079	25	37242	30597	26665	21797		14.8833	37242	30597	26665	21797
0.013831	25	37062	30557	26334	21783		14.9167	37062	30557	26334	21783
0.0138542	25	37257	30695	26226	21935		14.95	37257	30695	26226	21935
0.0138773	25	37409	30863	26411	21736		14.9833	37409	30863	26411	21736
0.0139005	25	37228	30790	26395	21861		15.0167	37228	30790	26395	21861
0.0139236	25	37121	30711	26627	21744		15.05	37121	30711	26627	21744
0.0139468	25	37494	30769	26396	21765		15.0833	37494	30769	26396	21765
0.0139699	25	37483	30837	26300	21925		15.1167	37483	30837	26300	21925
0.0139931	25	37549	30531	26428	21780		15.15	37549	30531	26428	21780
0.0140162	25	37263	30642	26344	21938		15.1833	37263	30642	26344	21938
0.0140394	25	37258	30686	26629	21699		15.2167	37258	30686	26629	21699
0.0140625	25	37127	30849	26302	21855		15.25	37127	30849	26302	21855
0.0140856	25	37432	30662	26632	21766		15.2833	37432	30662	26632	21766
0.0141088	25	37594	30660	26514	21839		15.3167	37594	30660	26514	21839
0.0141319	25	37371	30675	26479	21907		15.35	37371	30675	26479	21907
0.0141551	25	37070	30921	26485	21686		15.3833	37070	30921	26485	21686
0.0141782	25	37352	30607	26141	21861		15.4167	37352	30607	26141	21861
0.0142014	25	37055	31024	26379	21988		15.45	37055	31024	26379	21988
0.0142245	25	37256	30752	26608	21789		15.4833	37256	30752	26608	21789
0.0142477	25	37645	30524	26377	21818		15.5167	37645	30524	26377	21818
0.0142708	25	37387	30702	26251	21644		15.55	37387	30702	26251	21644
0.014294	25	37222	30784	26495	21879		15.5833	37222	30784	26495	21879
0.0143171	25	37128	30794	26533	21749		15.6167	37128	30794	26533	21749
0.0143403	25	37194	30660	26447	21672		15.65	37194	30660	26447	21672
0.0143634	25	37330	30834	26378	21764		15.6833	37330	30834	26378	21764
0.0143866	25	37301	30746	26113	21691		15.7167	37301	30746	26113	21691
0.0144097	25	37378	30562	26420	21795		15.75	37378	30562	26420	21795
0.0144329	25	37439	30725	26360	21729		15.7833	37439	30725	26360	21729
0.014456	25	37314	30731	26422	21774		15.8167	37314	30731	26422	21774
0.0144792	25	37387	30691	26319	21816		15.85	37387	30691	26319	21816
0.0145023	25	37290	30746	26372	21840		15.8833	37290	30746	26372	21840
0.0145255	25	37364	30822	26357	21642		15.9167	37364	30822	26357	21642
0.0145486	25	37254	30713	26578	21642		15.95	37254	30713	26578	21642
0.0145718	25	37356	30520	26226	21840		15.9833	37356	30520	26226	21840
0.0145949	25	37159	30681	26475	21909		16.0167	37159	30681	26475	21909
0.0146181	25	37433	30837	26319	21477		16.05	37433	30837	26319	21477
0.0146412	25	37456	30610	26438	21775		16.0833	37456	30610	26438	21775
0.0146644	25	37069	30791	26276	21665		16.1167	37069	30791	26276	21665
0.0146875	25	37319	30858	26473	21678		16.15	37319	30858	26473	21678
0.0147106	25	37424	30887	26503	21644		16.1833	37424	30887	26503	21644
0.0147338	25	37406	30664	26444	21641		16.2167	37406	30664	26444	21641
0.0147569	25	37257	30804	26293	21721		16.25	37257	30804	26293	21721
0.0147801	25	37362	30591	26425	21639		16.2833	37362	30591	26425	21639
0.0148032	25	37292	30579	26425	21906		16.3167	37292	30579	26425	21906
0.0148264	25	37250	30602	26351	21902		16.35	37250	30602	26351	21902
0.0148495	25	37311	30640	26558	21913		16.3833	37311	30640	26558	21913
0.0148727	25	37307	30707	26580	21947		16.4167	37307	30707	26580	21947
0.0148958	25	37312	30625	26372	21847		16.45	37312	30625	26372	21847
0.014919	25	37256	30779	26548	21831		16.4833	37256	30779	26548	21831
0.0149421	25	37259	30553	26440	21919		16.5167	37259	30553	26440	21919
0.0149653	25	37325	30594	26595	21818		16.55	37325	30594	26595	21818
0.0149884	25	37360	30538	26314	21789		16.5833	37360	30538	26314	21789
0.0150116	25	37389	30608	26443	21959		16.6167	37389	30608	26443	21959
0.0150347	25	37287	30641	26201	21703		16.65	37287	30641	26201	21703
0.0150579	25	37009	30418	26394	21862		16.6833	37009	30418	26394	21862
0.015081	25	37230	30542	26338	21695		16.7167	37230	30542	26338	21695
0.0151042	25	37294	30439	26289	21843		16.75	37294	30439	26289	21843
0.0151273	25	37438	30510	26450	21675		16.7833	37438	30510	26450	21675
0.0151505	25	37255	30897	26567	21588		16.8167	37255	30897	26567	21588
0.0151736	25	37254	30655	26241	21744		16.85	37254	30655	26241	21744
0.0151968	25	37320	30519	26500	21648		16.8833	37320	30519	26500	21648
0.0152199	25	37103	30809	26524	21727		16.9167	37103	30809	26524	21727
0.0152431	25	37004	30409	26325	21808		16.95	37004	30409	26325	21808
0.0152662	25	37465	30440	26426	21799		16.9833	37465	30440	26426	21799
0.0152894	25	37282	30681	26407	21809		17.0167	37282	30681	26407	21809
0.0153125	25	37288	30733	26395	21784		17.05	37288	30733	26395	21784
0.0153356	25	37253	30552	26337	21869		17.0833	37253	30552	26337	21869
0.0153588	25	37120	30612	26383	21809		17.1167	37120	30612	26383	21809
0.0153819	25	37017	30814	26569	21947		17.15	37017	30814	26569	21947
0.0154051	25	37072	30653	26356	21661		17.1833	37072	30653	26356	21661
0.0154282	25	37243	30629	26336	21683		17.2167	37243	30629	26336	21683
0.0154514	25	37062	30535	26395	21716		17.25	37062	30535	26395	21716
0.0154745	25	37047	30577	26549	21879		17.2833	37047	30577	26549	21879
0.0154977	25	37379	30480	26508	21842		17.3167	37379	30480	26508	21842
0.0155208	25	37205	30534	26599	21791		17.35	37205	30534	26599	21791
0.015544	25	37189	30650	26344	21670		17.3833	37189	30650	26344	21670
0.0155671	25	37239	30548	26347	21797		17.4167	37239	30548	26347	21797
0.0155903	25	37124	30643	26541	21749		17.45	37124	30643	26541	21749
0.0156134	25	37355	30749	26284	21724		17.4833	37355	30749	26284	21724
0.0156366	25	37280	30641	26411	21671		17.5167	37280	30641	26411	21671
0.0156597	25	37286	30361	26515	21746		17.55	37286	30361	26515	21746
0.0156829	25	37268	30687	26516	21883		17.5833	37268	30687	26516	21883
0.015706	25	37090	30468	26256	21805		17.6167	37090	30468	26256	21805
0.0157292	25	37257	30754	26393	21663		17.65	37257	30754	26393	21663
0.0157523	25	37307	30387	26404	21858		17.6833	37307	30387	26404	21858
0.0157755	25	37252	30601	26475	21966		17.7167	37252	30601	26475	21966
0.0157986	25	37296	30416	26419	21819		17.75	37296	30416	26419	21819
0.0158218	25	37304	30757	26468	21709		17.7833	37304	30757	26468	21709
0.0158449	25	37354	30524	26286	21681		17.8167	37354	30524	26286	21681
0.0158681	25	37209	30339	26388	21709		17.85	37209	30339	26388	21709
0.0158912	25	37295	30404	26332	21665		17.8833	37295	30404	26332	21665
0.0159144	25	37240	30645	26237	21692		17.9167	37240	30645	26237	21692
0.0159375	25	37362	30407	26250	21884		17.95	37362	30407	26250	21884
0.0159606	25	37025	30451	26508	21652		17.9833	37025	30451	26508	21652
0.0159838	25	37388	30587	26437	21582		18.0167	37388	30587	26437	21582
0.0160069	25	37312	30689	26477	21772		18.05	37312	30689	26477	21772
0.0160301	25	37164	30867	26252	21817		18.0833	37164	30867	26252	21817
0.0160532	25	37206	30601	26251	21973		18.1167	37206	30601	26251	21973
0.0160764	25	37457	30807	26339	21771		18.15	37457	30807	26339	21771
0.0160995	25	37192	30511	26263	21679		18.1833	37192	30511	26263	21679
0.0161227	25	37423	30477	26244	21600		18.2167	37423	30477	26244	21600
0.0161458	25	37294	30614	26415	21892		18.25	37294	30614	26415	21892
0.016169	25	37264	30667	26326	21616		18.2833	37264	30667	26326	21616
0.0161921	25	37380	30864	26396	21714		18.3167	37380	30864	26396	21714
0.0162153	25	37376	30624	26271	21578		18.35	37376	30624	26271	21578
0.0162384	25	37142	30687	26671	21754		18.3833	37142	30687	26671	21754
0.0162616	25	36949	30535	26553	21803		18.4167	36949	30535	26553	21803
0.0162847	25	37201	30731	26162	21744		18.45	37201	30731	26162	21744
0.0163079	25	37166	30652	26459	21660		18.4833	37166	30652	26459	21660
0.016331	25	37178	30658	26495	21892		18.5167	37178	30658	26495	21892
0.0163542	25	37473	30498	26287	21739		18.55	37473	30498	26287	21739
0.0163773	25	37273	30463	26395	21649		18.5833	37273	30463	26395	21649
0.0164005	25	37130	30655	26303	21799		18.6167	37130	30655	26303	21799
0.0175463	25	38656	36753	35369	34025		20.2667	38656	36753	35369	34025
0.0175694	25	38454	36651	35430	34657		20.3	38454	36651	35430	34657
0.0175926	25	38511	36751	35328	34455		20.3333	38511	36751	35328	34455
0.0176157	25	38781	36609	35142	34541		20.3667	38781	36609	35142	34541
0.0176389	25	38589	36530	35243	34607		20.4	38589	36530	35243	34607
0.017662	25	38707	36747	35341	34799		20.4333	38707	36747	35341	34799
0.0176852	25	38683	36587	35113	34957		20.4667	38683	36587	35113	34957
0.0177083	25	38711	36935	34996	34563		20.5	38711	36935	34996	34563
0.0177315	25	38547	36685	35096	34814		20.5333	38547	36685	35096	34814
0.0177546	25	38438	36798	34874	34566		20.5667	38438	36798	34874	34566
0.0177778	25	38421	36651	35230	34716		20.6	38421	36651	35230	34716
0.0178009	25	38520	36694	35167	34706		20.6333	38520	36694	35167	34706
0.0178241	25	38403	36738	35075	34555		20.6667	38403	36738	35075	34555
0.0178472	25	38505	36635	34983	34681		20.7	38505	36635	34983	34681
0.0178704	25	38416	36670	35045	34766		20.7333	38416	36670	35045	34766
0.0178935	25	38450	36839	35193	34653		20.7667	38450	36839	35193	34653
0.0179167	25	38561	36682	35151	34739		20.8	38561	36682	35151	34739
0.0179398	25	38604	36740	35324	35022		20.8333	38604	36740	35324	35022
0.017963	25	38730	36801	34975	34705		20.8667	38730	36801	34975	34705
0.0179861	25	38529	36752	35444	34547		20.9	38529	36752	35444	34547
0.0180093	25	38433	36779	35124	34664		20.9333	38433	36779	35124	34664
0.0180324	25	38373	36565	35144	34533		20.9667	38373	36565	35144	34533
0.0180556	25	38578	36692	35225	34655		21	38578	36692	35225	34655
0.0180787	25	38336	36741	35163	34796		21.0333	38336	36741	35163	34796
0.0181019	25	38595	36539	35529	34748		21.0667	38595	36539	35529	34748
0.018125	25	38398	36762	35199	34925		21.1	38398	36762	35199	34925
0.0181481	25	38601	36827	35584	34764		21.1333	38601	36827	35584	34764
0.0181713	25	38615	36888	35091	34779		21.1667	38615	36888	35091	34779
0.0181944	25	38562	36633	35140	34866		21.2	38562	36633	35140	34866
0.0182176	25	38542	36813	35122	34632		21.2333	38542	36813	35122	34632
0.0182407	25	38528	36698	35293	34734		21.2667	38528	36698	35293	34734
0.0182639	25	38279	37139	35232	34956		21.3	38279	37139	35232	34956
0.018287	25	38401	36966	35196	34726		21.3333	38401	36966	35196	34726
0.0183102	25	38748	36908	35410	34424		21.3667	38748	36908	35410	34424
0.0183333	25	38394	36721	35407	34593		21.4	38394	36721	35407	34593
0.0183565	25	38360	36761	35322	34667		21.4333	38360	36761	35322	34667
0.0183796	25	38625	36751	35470	34697		21.4667	38625	36751	35470	34697
0.0184028	25	38508	36707	35126	35044		21.5	38508	36707	35126	35044
0.0184259	25	38637	36866	35492	34803		21.5333	38637	36866	35492	34803
0.0184491	25	38495	36925	35125	35005		21.5667	38495	36925	35125	35005
0.0184722	25	38523	36949	35326	34751		21.6	38523	36949	35326	34751
0.0184954	25	38716	36717	35377	34964		21.6333	38716	36717	35377	34964
0.0185185	25	38517	36748	35530	34940		21.6667	38517	36748	35530	34940
0.0185417	25	38562	36864	35260	34864		21.7	38562	36864	35260	34864
0.0185648	25	38684	36677	35074	34902		21.7333	38684	36677	35074	34902
0.018588	25	38838	37018	35326	34719		21.7667	38838	37018	35326	34719
0.0186111	25	38726	36741	35190	34859		21.8	38726	36741	35190	34859
0.0186343	25	38775	37040	35400	34811		21.8333	38775	37040	35400	34811
0.0186574	25	38629	36660	35341	34745		21.8667	38629	36660	35341	34745
0.0186806	25	38556	37102	35310	34955		21.9	38556	37102	35310	34955
0.0187037	25	38684	37060	35590	34799		21.9333	38684	37060	35590	34799
0.0187269	25	38559	36915	35297	34745		21.9667	38559	36915	35297	34745
0.01875	25	38770	36747	35288	34907		22	38770	36747	35288	34907
0.0187731	25	38573	36718	35323	34787		22.0333	38573	36718	35323	34787
0.0187963	25	38664	36959	35469	34752		22.0667	38664	36959	35469	34752
0.0188194	25	38501	36814	35344	34842		22.1	38501	36814	35344	34842
0.0188426	25	38574	37043	35254	34822		22.1333	38574	37043	35254	34822
0.0188657	25	38244	36959	35326	34564		22.1667	38244	36959	35326	34564
0.0188889	25	38468	36997	35341	34624		22.2	38468	36997	35341	34624
0.018912	25	38916	37080	35048	34812		22.2333	38916	37080	35048	34812
0.0189352	25	38481	36794	35216	34736		22.2667	38481	36794	35216	34736
0.0189583	25	38864	36735	35409	35150		22.3	38864	36735	35409	35150
0.0189815	25	38736	36851	35297	34931		22.3333	38736	36851	35297	34931
0.0190046	25	38557	36805	35305	34878		22.3667	38557	36805	35305	34878
0.0190278	25	38609	36875	35500	34683		22.4	38609	36875	35500	34683
0.0190509	25	38697	37076	35373	34883		22.4333	38697	37076	35373	34883
0.0190741	25	38739	36655	35323	35030		22.4667	38739	36655	35323	35030
0.0190972	25	38324	36926	35506	34788		22.5	38324	36926	35506	34788
0.0191204	25	38305	37121	35452	34741		22.5333	38305	37121	35452	34741
0.0191435	25	38824	36623	35209	34972		22.5667	38824	36623	35209	34972
0.0191667	25	38669	37059	35358	34826		22.6	38669	37059	35358	34826
0.0191898	25	38667	36791	35205	34774		22.6333	38667	36791	35205	34774
0.019213	25	39010	36775	35487	34521		22.6667	39010	36775	35487	34521
0.0192361	25	38300	37037	35522	35172		22.7	38300	37037	35522	35172
0.0192593	25	38513	36930	35228	34869		22.7333	38513	36930	35228	34869
0.0192824	25	38677	36896	35510	34753		22.7667	38677	36896	35510	34753
0.0193056	25	38773	36872	35301	34678		22.8	38773	36872	35301	34678
0.0193287	25	38674	36787	35382	34973		22.8333	38674	36787	35382	34973
0.0193519	25	38855	36962	35558	34821		22.8667	38855	36962	35558	34821
0.019375	25	38714	36930	35363	34783		22.9	38714	36930	35363	34783
0.0193981	25	38497	36767	35301	34750		22.9333	38497	36767	35301	34750
0.0194213	25	38678	36680	35304	34891		22.9667	38678	36680	35304	34891
0.0194444	25	38935	37147	35418	34724		23	38935	37147	35418	34724
0.0194676	25	38769	36956	35289	34627		23.0333	38769	36956	35289	34627
0.0194907	25	38795	36845	35410	34681		23.0667	38795	36845	35410	34681
0.0195139	25	38706	36865	35453	34899		23.1	38706	36865	35453	34899
0.019537	25	38761	37038	35528	34696		23.1333	38761	37038	35528	34696
0.0195602	25	38553	36955	35529	34913		23.1667	38553	36955	35529	34913
0.0195833	25	38539	36736	35297	34799		23.2	38539	36736	35297	34799
0.0196065	25	38653	36792	35458	35079		23.2333	38653	36792	35458	35079
0.0196296	25	38430	37238	35430	34769		23.2667	38430	37238	35430	34769
0.0196528	25	38644	36968	35336	34968		23.3	38644	36968	35336	34968
0.0196759	25	38539	36815	35577	35050		23.3333	38539	36815	35577	35050
0.0196991	25	38540	36727	35522	35072		23.3667	38540	36727	35522	35072
0.0197222	25	38668	36897	35395	34494		23.4	38668	36897	35395	34494
0.0197454	25	38904	36683	35291	34706		23.4333	38904	36683	35291	34706
0.0197685	25	38613	36838	35457	34702		23.4667	38613	36838	35457	34702
0.0197917	25	38612	37032	35201	34955		23.5	38612	37032	35201	34955
0.0198148	25	38713	36866	35194	34960		23.5333	38713	36866	35194	34960
0.019838	25	38705	36722	35496	34780		23.5667	38705	36722	35496	34780
0.0198611	25	38491	37109	35277	34816		23.6	38491	37109	35277	34816
0.0198843	25	38748	36990	35320	34990		23.6333	38748	36990	35320	34990
0.0199074	25	38994	37000	35292	34776		23.6667	38994	37000	35292	34776
0.0199306	25	38810	36847	35191	34886		23.7	38810	36847	35191	34886
0.0199537	25	38395	36757	35488	34891		23.7333	38395	36757	35488	34891
0.0199769	25	38786	37095	35611	34715		23.7667	38786	37095	35611	34715
0.02	25	38616	36993	35172	34985		23.8	38616	36993	35172	34985
0.0200231	25	38746	36690	35205	34882		23.8333	38746	36690	35205	34882
0.0200463	25	38603	37114	35474	34744		23.8667	38603	37114	35474	34744
0.0200694	25	38715	36909	35056	34626		23.9	38715	36909	35056	34626
0.0200926	25	38659	36712	35310	34800		23.9333	38659	36712	35310	34800
0.0201157	25	38612	36808	35378	34786		23.9667	38612	36808	35378	34786
0.0201389	25	38615	36782	35606	34754		24	38615	36782	35606	34754
0.020162	25	38657	36955	35638	34756		24.0333	38657	36955	35638	34756
0.0201852	25	38477	36933	35209	34976		24.0667	38477	36933	35209	34976
0.0202083	25	39039	36681	35330	34767		24.1	39039	36681	35330	34767
0.0202315	25	38726	36669	35110	34955		24.1333	38726	36669	35110	34955
0.0202546	25	38403	36927	35443	34735		24.1667	38403	36927	35443	34735
0.0202778	25	38781	36905	35267	34875		24.2	38781	36905	35267	34875
0.0203009	25	38859	36964	35373	34753		24.2333	38859	36964	35373	34753
0.0203241	25	38738	36943	35568	34994		24.2667	38738	36943	35568	34994
0.0203472	25	38630	36724	35604	34829		24.3	38630	36724	35604	34829
0.0203704	25	38475	36901	35603	34672		24.3333	38475	36901	35603	34672
0.0203935	25	38808	36986	35617	34838		24.3667	38808	36986	35617	34838
0.0204167	25	38245	36929	35520	34726		24.4	38245	36929	35520	34726
0.0204398	25	38665	36901	35150	34683		24.4333	38665	36901	35150	34683
0.020463	25	38697	36986	35465	34890		24.4667	38697	36986	35465	34890
0.0204861	25	38817	37001	35423	34710		24.5	38817	37001	35423	34710
0.0205093	25	39054	36847	35322	34944		24.5333	39054	36847	35322	34944
0.0205324	25	38932	36934	35475	34840		24.5667	38932	36934	35475	34840
0.0205556	25	38717	36733	35391	34841		24.6	38717	36733	35391	34841
0.0205787	25	39095	36762	35297	34718		24.6333	39095	36762	35297	34718
0.0206019	25	38674	36702	35607	34637		24.6667	38674	36702	35607	34637
0.020625	25	38524	37239	35562	35090		24.7	38524	37239	35562	35090
0.0206481	25	38744	36862	35430	34894		24.7333	38744	36862	35430	34894
0.0206713	25	38660	36959	35326	34465		24.7667	38660	36959	35326	34465
0.0206944	25	38691	36953	35448	34982		24.8	38691	36953	35448	34982
0.0207176	25	38686	37044	35274	35003		24.8333	38686	37044	35274	35003
0.0207407	25	38638	36951	35328	34990		24.8667	38638	36951	35328	34990
0.0207639	25	38621	36803	35435	34866		24.9	38621	36803	35435	34866
0.020787	25	38571	36823	35598	34917		24.9333	38571	36823	35598	34917
0.0208102	25	38667	37043	35318	34653		24.9667	38667	37043	35318	34653
0.0208333	25	38637	37057	35626	34754		25	38637	37057	35626	34754
0.0208565	25	38752	36605	35564	34770		25.0333	38752	36605	35564	34770
0.0208796	25	38638	37062	35205	34823		25.0667	38638	37062	35205	34823
0.0209028	25	38666	37372	35417	34865		25.1	38666	37372	35417	34865
0.0209259	25	39033	37087	35233	35197		25.1333	39033	37087	35233	35197
0.0209491	25	38489	37072	35454	34924		25.1667	38489	37072	35454	34924
0.0209722	25	38806	37021	35386	35115		25.2	38806	37021	35386	35115
0.0209954	25	38841	36835	35413	34898		25.2333	38841	36835	35413	34898
0.0210185	25	38736	36899	35359	35014		25.2667	38736	36899	35359	35014
