# Supplementary material for: Structural basis for EtfD-mediated coupling of β-oxidation and the respiratory chain in mycobacteria
Source: EMBO J. 2026 Mar 17;45(8):2785–807. doi: 10.1038/s44318-026-00726-y (PMC13083937; doi:10.1038/s44318-026-00726-y)
Supplement: Supplementary file 5 — Source data Fig. 4 [file 44318_2026_726_MOESM5_ESM.zip › Figure 4/4C/May_08_2024_MSM1_dETFD_MSM10_COMP_BCOA_pumping_PROCESSED.xlsx]

## Sheet: Sheet1
		WT	dETFD	dETFD::COMP			WT	dETFD	dETFD::comp
Time	T° 410,480	G6	G7	G8		Time	G6	G7	G8
0	25	37136	37831	37804		0	37136	37831	37804
2.31481e-05	25	36469	37445	37537		0.0333333	36469	37445	37537
4.62963e-05	25	36474	37305	37437		0.0666667	36474	37305	37437
6.94444e-05	25	36566	37655	37208		0.1	36566	37655	37208
9.25926e-05	25	36148	37378	37338		0.133333	36148	37378	37338
0.000115741	25	36382	37353	37393		0.166667	36382	37353	37393
0.000138889	25	36386	37498	37751		0.2	36386	37498	37751
0.000162037	25	36324	37127	37483		0.233333	36324	37127	37483
0.000185185	25	36242	37505	37094		0.266667	36242	37505	37094
0.000208333	25	36618	37642	37615		0.3	36618	37642	37615
0.000231481	25	36450	36794	37924		0.333333	36450	36794	37924
0.00025463	25	36300	37715	37581		0.366667	36300	37715	37581
0.000277778	25	36548	37388	37618		0.4	36548	37388	37618
0.000300926	25	36400	37513	37402		0.433333	36400	37513	37402
0.000324074	25	36465	37605	36727		0.466667	36465	37605	36727
0.000347222	25	36410	37512	37592		0.5	36410	37512	37592
0.00037037	25	36503	37388	37447		0.533333	36503	37388	37447
0.000393519	25	36362	37490	37505		0.566667	36362	37490	37505
0.000416667	25	36504	37598	37354		0.6	36504	37598	37354
0.000439815	25	36381	37639	37243		0.633333	36381	37639	37243
0.000462963	25	36485	37644	37303		0.666667	36485	37644	37303
0.000486111	25	36214	37274	37560		0.7	36214	37274	37560
0.000509259	25	36336	37364	37337		0.733333	36336	37364	37337
0.000532407	25	36350	37121	37709		0.766667	36350	37121	37709
0.000555556	25	36188	37364	37611		0.8	36188	37364	37611
0.000578704	25	36440	37518	37568		0.833333	36440	37518	37568
0.000601852	25	36209	37226	37618		0.866667	36209	37226	37618
0.000625	25	36266	37526	37319		0.9	36266	37526	37319
0.000648148	25	36366	37496	37392		0.933333	36366	37496	37392
0.000671296	25	36314	36923	37287		0.966667	36314	36923	37287
0.000694444	25	35997	37364	37490		1	35997	37364	37490
0.000717593	25	36040	37337	37422		1.03333	36040	37337	37422
0.000740741	25	36386	37603	37308		1.06667	36386	37603	37308
0.000763889	25	36464	37627	37377		1.1	36464	37627	37377
0.000787037	25	36062	37327	37689		1.13333	36062	37327	37689
0.000810185	25	36240	37405	37503		1.16667	36240	37405	37503
0.000833333	25	36143	37481	37254		1.2	36143	37481	37254
0.000856481	25	36329	37169	37673		1.23333	36329	37169	37673
0.00087963	25	36239	37427	37475		1.26667	36239	37427	37475
0.000902778	25	36293	37541	37361		1.3	36293	37541	37361
0.000925926	25	36327	37606	37600		1.33333	36327	37606	37600
0.000949074	25	36059	37363	37354		1.36667	36059	37363	37354
0.000972222	25	36523	37415	37488		1.4	36523	37415	37488
0.00099537	25	35909	37355	37432		1.43333	35909	37355	37432
0.00101852	25	36443	37184	37389		1.46667	36443	37184	37389
0.00104167	25	36210	37233	37401		1.5	36210	37233	37401
0.00106481	25	36175	37166	37616		1.53333	36175	37166	37616
0.00108796	25	36515	37821	37599		1.56667	36515	37821	37599
0.00111111	25	36134	37137	37395		1.6	36134	37137	37395
0.00113426	25	35886	37389	37360		1.63333	35886	37389	37360
0.00115741	25	36117	37219	37362		1.66667	36117	37219	37362
0.00118056	25	36007	37466	37549		1.7	36007	37466	37549
0.0012037	25	35922	37351	37486		1.73333	35922	37351	37486
0.00122685	25	36032	37463	37238		1.76667	36032	37463	37238
0.00125	25	36348	37614	37148		1.8	36348	37614	37148
0.00127315	25	36258	37396	37686		1.83333	36258	37396	37686
0.0012963	25	35904	37203	37356		1.86667	35904	37203	37356
0.00131944	25	36186	37476	37093		1.9	36186	37476	37093
0.00134259	25	36162	37411	37377		1.93333	36162	37411	37377
0.00136574	25	36249	37159	37440		1.96667	36249	37159	37440
0.00138889	25	36083	37754	37188		2	36083	37754	37188
0.00210648	25	33635	37511	34073		3.03333	33635	37511	34073
0.00212963	25	32737	37686	33805		3.06667	32737	37686	33805
0.00215278	25	32359	38055	33290		3.1	32359	38055	33290
0.00217593	25	32035	37553	33171		3.13333	32035	37553	33171
0.00219907	25	31859	37743	33185		3.16667	31859	37743	33185
0.00222222	25	31691	37411	32716		3.2	31691	37411	32716
0.00224537	25	31238	37648	32586		3.23333	31238	37648	32586
0.00226852	25	31175	37193	32503		3.26667	31175	37193	32503
0.00229167	25	30965	37445	32141		3.3	30965	37445	32141
0.00231481	25	31016	37432	31891		3.33333	31016	37432	31891
0.00233796	25	30297	37381	31503		3.36667	30297	37381	31503
0.00236111	25	30268	37447	31702		3.4	30268	37447	31702
0.00238426	25	30035	37106	31153		3.43333	30035	37106	31153
0.00240741	25	30112	37107	30795		3.46667	30112	37107	30795
0.00243056	25	29967	37067	31030		3.5	29967	37067	31030
0.0024537	25	29664	36937	30494		3.53333	29664	36937	30494
0.00247685	25	29606	37278	30864		3.56667	29606	37278	30864
0.0025	25	29146	36835	30345		3.6	29146	36835	30345
0.00252315	25	29203	37117	30233		3.63333	29203	37117	30233
0.0025463	25	29208	37043	30064		3.66667	29208	37043	30064
0.00256944	25	28842	37059	29921		3.7	28842	37059	29921
0.00259259	25	28872	36839	29772		3.73333	28872	36839	29772
0.00261574	25	28834	36930	29748		3.76667	28834	36930	29748
0.00263889	25	28600	36589	29649		3.8	28600	36589	29649
0.00266204	25	28416	37021	29331		3.83333	28416	37021	29331
0.00268519	25	28331	36782	29208		3.86667	28331	36782	29208
0.00270833	25	28147	36877	29170		3.9	28147	36877	29170
0.00273148	25	28089	37149	29031		3.93333	28089	37149	29031
0.00275463	25	27998	36715	29005		3.96667	27998	36715	29005
0.00277778	25	27945	36835	28742		4	27945	36835	28742
0.00280093	25	27746	36593	28762		4.03333	27746	36593	28762
0.00282407	25	27672	36933	28676		4.06667	27672	36933	28676
0.00284722	25	27539	36823	28516		4.1	27539	36823	28516
0.00287037	25	27509	36939	28310		4.13333	27509	36939	28310
0.00289352	25	27172	36753	28065		4.16667	27172	36753	28065
0.00291667	25	27202	36694	27988		4.2	27202	36694	27988
0.00293981	25	27115	36602	28134		4.23333	27115	36602	28134
0.00296296	25	27062	36832	27775		4.26667	27062	36832	27775
0.00298611	25	26857	36592	27753		4.3	26857	36592	27753
0.00300926	25	26745	36744	27616		4.33333	26745	36744	27616
0.00303241	25	26786	36490	27305		4.36667	26786	36490	27305
0.00305556	25	26667	36979	27096		4.4	26667	36979	27096
0.0030787	25	26590	36497	27301		4.43333	26590	36497	27301
0.00310185	25	26749	36655	27251		4.46667	26749	36655	27251
0.003125	25	26444	36735	27177		4.5	26444	36735	27177
0.00314815	25	26092	36511	26986		4.53333	26092	36511	26986
0.0031713	25	26447	36664	26933		4.56667	26447	36664	26933
0.00319444	25	26305	36671	26680		4.6	26305	36671	26680
0.00321759	25	26252	36644	26798		4.63333	26252	36644	26798
0.00324074	25	25844	36216	26610		4.66667	25844	36216	26610
0.00326389	25	25991	36695	26231		4.7	25991	36695	26231
0.00328704	25	26071	36431	26380		4.73333	26071	36431	26380
0.00331019	25	26047	36253	26236		4.76667	26047	36253	26236
0.00333333	25	25737	36781	26107		4.8	25737	36781	26107
0.00335648	25	25629	36804	26081		4.83333	25629	36804	26081
0.00337963	25	25713	36442	26039		4.86667	25713	36442	26039
0.00340278	25	25621	36624	25909		4.9	25621	36624	25909
0.00342593	25	25666	36592	25912		4.93333	25666	36592	25912
0.00344907	25	25421	36327	25952		4.96667	25421	36327	25952
0.00347222	25	25279	36484	25604		5	25279	36484	25604
0.00349537	25	25311	36487	25525		5.03333	25311	36487	25525
0.00351852	25	25554	36276	25570		5.06667	25554	36276	25570
0.00354167	25	25258	36439	25392		5.1	25258	36439	25392
0.00356481	25	25185	36683	25438		5.13333	25185	36683	25438
0.00358796	25	25124	36303	25616		5.16667	25124	36303	25616
0.00361111	25	25099	36328	25376		5.2	25099	36328	25376
0.00363426	25	25028	36411	25181		5.23333	25028	36411	25181
0.00365741	25	25107	36423	25130		5.26667	25107	36423	25130
0.00368056	25	24809	36327	25324		5.3	24809	36327	25324
0.0037037	25	24930	36711	25100		5.33333	24930	36711	25100
0.00372685	25	25184	36302	25266		5.36667	25184	36302	25266
0.00375	25	24812	36433	24870		5.4	24812	36433	24870
0.00377315	25	24884	36364	25118		5.43333	24884	36364	25118
0.0037963	25	24700	36431	24927		5.46667	24700	36431	24927
0.00381944	25	24608	36676	25009		5.5	24608	36676	25009
0.00384259	25	24681	36372	24950		5.53333	24681	36372	24950
0.00386574	25	24503	36300	25170		5.56667	24503	36300	25170
0.00388889	25	24526	36425	24746		5.6	24526	36425	24746
0.00391204	25	24422	36640	24613		5.63333	24422	36640	24613
0.00393519	25	24582	36235	24719		5.66667	24582	36235	24719
0.00395833	25	24648	36370	24892		5.7	24648	36370	24892
0.00398148	25	24436	36750	24810		5.73333	24436	36750	24810
0.00400463	25	24327	36454	24719		5.76667	24327	36454	24719
0.00402778	25	24413	36122	24415		5.8	24413	36122	24415
0.00405093	25	24290	36262	24487		5.83333	24290	36262	24487
0.00407407	25	24228	36417	24688		5.86667	24228	36417	24688
0.00409722	25	24395	36529	24429		5.9	24395	36529	24429
0.00412037	25	24366	36422	24492		5.93333	24366	36422	24492
0.00414352	25	24128	36247	24539		5.96667	24128	36247	24539
0.00416667	25	24187	36233	24517		6	24187	36233	24517
0.00418981	25	24002	36127	24367		6.03333	24002	36127	24367
0.00421296	25	24267	36276	24505		6.06667	24267	36276	24505
0.00423611	25	24017	36440	24417		6.1	24017	36440	24417
0.00425926	25	24007	36152	24466		6.13333	24007	36152	24466
0.00428241	25	23874	36242	24444		6.16667	23874	36242	24444
0.00430556	25	24056	36239	24613		6.2	24056	36239	24613
0.0043287	25	24061	36253	24391		6.23333	24061	36253	24391
0.00435185	25	23763	36522	24336		6.26667	23763	36522	24336
0.004375	25	23995	36372	24362		6.3	23995	36372	24362
0.00439815	25	23985	36190	24540		6.33333	23985	36190	24540
0.0044213	25	23784	35981	24274		6.36667	23784	35981	24274
0.00444444	25	23806	36480	24362		6.4	23806	36480	24362
0.00446759	25	23921	36395	24323		6.43333	23921	36395	24323
0.00449074	25	23770	36347	24568		6.46667	23770	36347	24568
0.00451389	25	23612	36227	24392		6.5	23612	36227	24392
0.00453704	25	23704	36192	24179		6.53333	23704	36192	24179
0.00456019	25	23652	36109	24366		6.56667	23652	36109	24366
0.00458333	25	23622	36325	24332		6.6	23622	36325	24332
0.00460648	25	23631	36306	24636		6.63333	23631	36306	24636
0.00462963	25	23617	36412	24275		6.66667	23617	36412	24275
0.00465278	25	23765	36385	24280		6.7	23765	36385	24280
0.00467593	25	23466	36378	24249		6.73333	23466	36378	24249
0.00469907	25	23672	36304	24377		6.76667	23672	36304	24377
0.00472222	25	23741	36378	24319		6.8	23741	36378	24319
0.00474537	25	23476	36386	24308		6.83333	23476	36386	24308
0.00476852	25	23445	36299	24169		6.86667	23445	36299	24169
0.00479167	25	23481	36471	24327		6.9	23481	36471	24327
0.00481481	25	23386	36225	24231		6.93333	23386	36225	24231
0.00483796	25	23451	35943	24193		6.96667	23451	35943	24193
0.00486111	25	23380	36097	24146		7	23380	36097	24146
0.00488426	25	23439	36315	24329		7.03333	23439	36315	24329
0.00490741	25	23531	36257	24068		7.06667	23531	36257	24068
0.00493056	25	23309	36244	24481		7.1	23309	36244	24481
0.0049537	25	23419	36183	24141		7.13333	23419	36183	24141
0.00497685	25	23371	36485	24323		7.16667	23371	36485	24323
0.005	25	23302	36242	24184		7.2	23302	36242	24184
0.00502315	25	23261	36181	24210		7.23333	23261	36181	24210
0.0050463	25	23419	36266	24200		7.26667	23419	36266	24200
0.00506944	25	23384	35958	23902		7.3	23384	35958	23902
0.00509259	25	23189	36258	24049		7.33333	23189	36258	24049
0.00511574	25	23252	36130	24258		7.36667	23252	36130	24258
0.00513889	25	23269	36286	24078		7.4	23269	36286	24078
0.00516204	25	23256	36267	24067		7.43333	23256	36267	24067
0.00518519	25	23345	36306	23883		7.46667	23345	36306	23883
0.00520833	25	23259	36020	24054		7.5	23259	36020	24054
0.00523148	25	23183	36293	23883		7.53333	23183	36293	23883
0.00525463	25	23100	36340	24075		7.56667	23100	36340	24075
0.00527778	25	23252	35994	23841		7.6	23252	35994	23841
0.00530093	25	23194	36127	23752		7.63333	23194	36127	23752
0.00532407	25	23251	36196	23819		7.66667	23251	36196	23819
0.00534722	25	23207	36057	23752		7.7	23207	36057	23752
0.00537037	25	23175	36309	24071		7.73333	23175	36309	24071
0.00539352	25	23006	36160	23857		7.76667	23006	36160	23857
0.00541667	25	23242	36087	24012		7.8	23242	36087	24012
0.00543981	25	23113	36113	23966		7.83333	23113	36113	23966
0.00546296	25	23052	35835	23795		7.86667	23052	35835	23795
0.00548611	25	22887	36040	23651		7.9	22887	36040	23651
0.00550926	25	23194	36093	23697		7.93333	23194	36093	23697
0.00553241	25	23213	36493	23621		7.96667	23213	36493	23621
0.00555556	25	22999	36167	23990		8	22999	36167	23990
0.0055787	25	23111	35989	23914		8.03333	23111	35989	23914
0.00560185	25	23138	36175	24083		8.06667	23138	36175	24083
0.005625	25	22789	35950	23778		8.1	22789	35950	23778
0.00564815	25	22923	35774	23691		8.13333	22923	35774	23691
0.0056713	25	22878	36162	23806		8.16667	22878	36162	23806
0.00569444	25	22924	36343	23502		8.2	22924	36343	23502
0.00571759	25	23030	36012	23717		8.23333	23030	36012	23717
0.00574074	25	22928	36381	23894		8.26667	22928	36381	23894
0.00576389	25	22976	36276	23643		8.3	22976	36276	23643
0.00578704	25	22852	36061	23531		8.33333	22852	36061	23531
0.00581019	25	22978	36006	23614		8.36667	22978	36006	23614
0.00583333	25	22964	36324	23714		8.4	22964	36324	23714
0.00585648	25	22887	35977	23491		8.43333	22887	35977	23491
0.00587963	25	22847	36026	23619		8.46667	22847	36026	23619
0.00590278	25	22947	36075	23581		8.5	22947	36075	23581
0.00592593	25	22960	35965	23403		8.53333	22960	35965	23403
0.00594907	25	22799	36019	23806		8.56667	22799	36019	23806
0.00597222	25	22918	36024	23350		8.6	22918	36024	23350
0.00599537	25	22920	36000	23664		8.63333	22920	36000	23664
0.00601852	25	22856	36031	23726		8.66667	22856	36031	23726
0.00604167	25	23022	35962	23608		8.7	23022	35962	23608
0.00606481	25	22875	36261	23684		8.73333	22875	36261	23684
0.00608796	25	22787	35979	23545		8.76667	22787	35979	23545
0.00611111	25	22688	36058	23719		8.8	22688	36058	23719
0.00613426	25	22833	35978	23562		8.83333	22833	35978	23562
0.00615741	25	22797	35980	23590		8.86667	22797	35980	23590
0.00618056	25	22860	36184	23651		8.9	22860	36184	23651
0.0062037	25	22721	36091	23594		8.93333	22721	36091	23594
0.00622685	25	22799	36170	23601		8.96667	22799	36170	23601
0.00625	25	23032	36031	23658		9	23032	36031	23658
0.00627315	25	22879	35983	23747		9.03333	22879	35983	23747
0.0062963	25	22751	36162	23526		9.06667	22751	36162	23526
0.00631944	25	22715	35887	23547		9.1	22715	35887	23547
0.00634259	25	22876	36237	23649		9.13333	22876	36237	23649
0.00636574	25	22925	35902	23770		9.16667	22925	35902	23770
0.00638889	25	22669	36181	23674		9.2	22669	36181	23674
0.00641204	25	22633	35904	23767		9.23333	22633	35904	23767
0.00643519	25	22627	35786	23755		9.26667	22627	35786	23755
0.00645833	25	22821	35981	23500		9.3	22821	35981	23500
0.00648148	25	22860	35853	23687		9.33333	22860	35853	23687
0.00650463	25	22822	36091	23745		9.36667	22822	36091	23745
0.00652778	25	22749	35842	23760		9.4	22749	35842	23760
0.00655093	25	22819	35915	23757		9.43333	22819	35915	23757
0.00657407	25	22850	36031	23845		9.46667	22850	36031	23845
0.00659722	25	22722	35955	23751		9.5	22722	35955	23751
0.00662037	25	22622	35869	23832		9.53333	22622	35869	23832
0.00664352	25	22892	35909	23791		9.56667	22892	35909	23791
0.00666667	25	22721	36026	23886		9.6	22721	36026	23886
0.00668981	25	22574	36143	23970		9.63333	22574	36143	23970
0.00671296	25	22648	35452	23685		9.66667	22648	35452	23685
0.00673611	25	22872	35623	23771		9.7	22872	35623	23771
0.00675926	25	22911	36177	23676		9.73333	22911	36177	23676
0.00678241	25	22882	35830	23718		9.76667	22882	35830	23718
0.00680556	25	22724	35827	23772		9.8	22724	35827	23772
0.0068287	25	22704	35942	23776		9.83333	22704	35942	23776
0.00685185	25	22579	36196	23741		9.86667	22579	36196	23741
0.006875	25	22648	36123	23555		9.9	22648	36123	23555
0.00689815	25	22736	35945	23721		9.93333	22736	35945	23721
0.0069213	25	22665	36146	23755		9.96667	22665	36146	23755
0.00694444	25	22823	35972	23748		10	22823	35972	23748
0.00696759	25	22637	35834	23444		10.0333	22637	35834	23444
0.00699074	25	22579	36065	23830		10.0667	22579	36065	23830
0.00701389	25	22742	36408	23631		10.1	22742	36408	23631
0.00703704	25	22765	36024	23722		10.1333	22765	36024	23722
0.00706019	25	22748	35903	23752		10.1667	22748	35903	23752
0.00708333	25	22849	35889	23697		10.2	22849	35889	23697
0.00710648	25	22669	36026	23586		10.2333	22669	36026	23586
0.00712963	25	22716	35938	23456		10.2667	22716	35938	23456
0.00715278	25	22636	35401	23800		10.3	22636	35401	23800
0.00717593	25	22681	36069	23502		10.3333	22681	36069	23502
0.00719907	25	22695	35907	23678		10.3667	22695	35907	23678
0.00722222	25	22825	35917	23506		10.4	22825	35917	23506
0.00724537	25	22486	35962	23482		10.4333	22486	35962	23482
0.00726852	25	22487	35914	23661		10.4667	22487	35914	23661
0.00729167	25	22737	35701	23651		10.5	22737	35701	23651
0.00731481	25	22584	35905	23626		10.5333	22584	35905	23626
0.00733796	25	22606	35834	23571		10.5667	22606	35834	23571
0.00736111	25	22897	35885	23653		10.6	22897	35885	23653
0.00738426	25	22636	36161	23774		10.6333	22636	36161	23774
0.00740741	25	22698	35835	23667		10.6667	22698	35835	23667
0.00743056	25	22724	36105	23634		10.7	22724	36105	23634
0.0074537	25	22533	36137	23743		10.7333	22533	36137	23743
0.00747685	25	22723	35815	23374		10.7667	22723	35815	23374
0.0075	25	22832	36146	23678		10.8	22832	36146	23678
0.00752315	25	22576	35775	23591		10.8333	22576	35775	23591
0.0075463	25	22692	36012	23383		10.8667	22692	36012	23383
0.00756944	25	22757	35872	23437		10.9	22757	35872	23437
0.00759259	25	22787	35883	23524		10.9333	22787	35883	23524
0.00761574	25	22647	35977	23524		10.9667	22647	35977	23524
0.00763889	25	22614	35968	23566		11	22614	35968	23566
0.00766204	25	22779	35932	23536		11.0333	22779	35932	23536
0.00768519	25	22766	35806	23423		11.0667	22766	35806	23423
0.00770833	25	22701	35882	23549		11.1	22701	35882	23549
0.00773148	25	22677	36106	23384		11.1333	22677	36106	23384
0.00775463	25	22568	35853	23461		11.1667	22568	35853	23461
0.00777778	25	22632	35773	23609		11.2	22632	35773	23609
0.00780093	25	22766	35923	23443		11.2333	22766	35923	23443
0.00782407	25	22547	36132	23632		11.2667	22547	36132	23632
0.00784722	25	22632	35990	23542		11.3	22632	35990	23542
0.00787037	25	22665	35739	23383		11.3333	22665	35739	23383
0.00789352	25	22788	35743	23487		11.3667	22788	35743	23487
0.00791667	25	22722	35757	23593		11.4	22722	35757	23593
0.00793981	25	22560	35982	23474		11.4333	22560	35982	23474
0.00796296	25	22619	35552	23580		11.4667	22619	35552	23580
0.00798611	25	22882	35833	23665		11.5	22882	35833	23665
0.00800926	25	22642	36047	23543		11.5333	22642	36047	23543
0.00803241	25	22581	35823	23478		11.5667	22581	35823	23478
0.00805556	25	22685	36122	23343		11.6	22685	36122	23343
0.0080787	25	22677	36130	23587		11.6333	22677	36130	23587
0.00810185	25	22846	35867	23493		11.6667	22846	35867	23493
0.008125	25	22739	35827	23540		11.7	22739	35827	23540
0.00814815	25	22726	35813	23494		11.7333	22726	35813	23494
0.0081713	25	22476	35879	23392		11.7667	22476	35879	23392
0.00819444	25	22728	35895	23425		11.8	22728	35895	23425
0.00821759	25	22630	35908	23522		11.8333	22630	35908	23522
0.00824074	25	22563	35805	23469		11.8667	22563	35805	23469
0.00826389	25	22592	35932	23554		11.9	22592	35932	23554
0.00828704	25	22782	36109	23511		11.9333	22782	36109	23511
0.00831019	25	22542	35802	23295		11.9667	22542	35802	23295
0.00833333	25	22659	35913	23519		12	22659	35913	23519
0.00835648	25	22654	36043	23562		12.0333	22654	36043	23562
0.00837963	25	22663	36139	23648		12.0667	22663	36139	23648
0.00840278	25	22909	35635	23466		12.1	22909	35635	23466
0.00842593	25	22767	36025	23178		12.1333	22767	36025	23178
0.00844907	25	22409	35864	23472		12.1667	22409	35864	23472
0.00847222	25	22557	36128	23406		12.2	22557	36128	23406
0.00849537	25	22627	36003	23561		12.2333	22627	36003	23561
0.00851852	25	22832	36105	23505		12.2667	22832	36105	23505
0.00854167	25	22588	35944	23360		12.3	22588	35944	23360
0.00856481	25	22783	35821	23462		12.3333	22783	35821	23462
0.00858796	25	22619	35690	23508		12.3667	22619	35690	23508
0.00861111	25	22708	35870	23499		12.4	22708	35870	23499
0.00863426	25	22721	35995	23452		12.4333	22721	35995	23452
0.00865741	25	22566	35928	23568		12.4667	22566	35928	23568
0.00868056	25	22710	35983	23650		12.5	22710	35983	23650
0.0087037	25	22548	35718	23290		12.5333	22548	35718	23290
0.00872685	25	22704	35847	23538		12.5667	22704	35847	23538
0.00875	25	22695	35792	23455		12.6	22695	35792	23455
0.00877315	25	22681	35669	23596		12.6333	22681	35669	23596
0.0087963	25	22442	35869	23605		12.6667	22442	35869	23605
0.00881944	25	22732	35990	23489		12.7	22732	35990	23489
0.00884259	25	22609	35836	23273		12.7333	22609	35836	23273
0.00886574	25	22568	35742	23177		12.7667	22568	35742	23177
0.00888889	25	22677	35971	23552		12.8	22677	35971	23552
0.00891204	25	22643	35950	23521		12.8333	22643	35950	23521
0.00893519	25	22639	35752	23285		12.8667	22639	35752	23285
0.00895833	25	22656	35718	23337		12.9	22656	35718	23337
0.00898148	25	22532	35842	23377		12.9333	22532	35842	23377
0.00900463	25	22614	35733	23453		12.9667	22614	35733	23453
0.00902778	25	22639	35598	23385		13	22639	35598	23385
0.00905093	25	22522	35801	23605		13.0333	22522	35801	23605
0.00907407	25	22616	35992	23553		13.0667	22616	35992	23553
0.00909722	25	22569	35781	23365		13.1	22569	35781	23365
0.00912037	25	22518	35887	23456		13.1333	22518	35887	23456
0.00914352	25	22770	35896	23576		13.1667	22770	35896	23576
0.00916667	25	22674	35853	23423		13.2	22674	35853	23423
0.00918981	25	22579	35857	23355		13.2333	22579	35857	23355
0.00921296	25	22606	35552	23370		13.2667	22606	35552	23370
0.00923611	25	22509	35843	23459		13.3	22509	35843	23459
0.00925926	25	22727	35766	23307		13.3333	22727	35766	23307
0.00928241	25	22430	35787	23247		13.3667	22430	35787	23247
0.00930556	25	22536	36021	23355		13.4	22536	36021	23355
0.0093287	25	22587	35947	23637		13.4333	22587	35947	23637
0.00935185	25	22523	35703	23330		13.4667	22523	35703	23330
0.009375	25	22626	35850	23500		13.5	22626	35850	23500
0.00939815	25	22611	35819	23432		13.5333	22611	35819	23432
0.0094213	25	22521	35987	23290		13.5667	22521	35987	23290
0.00944444	25	22587	35850	23348		13.6	22587	35850	23348
0.00946759	25	22668	35795	23092		13.6333	22668	35795	23092
0.00949074	25	22779	35913	23466		13.6667	22779	35913	23466
0.00951389	25	22470	35950	23384		13.7	22470	35950	23384
0.00953704	25	22438	35775	23381		13.7333	22438	35775	23381
0.00956019	25	22575	35769	23392		13.7667	22575	35769	23392
0.00958333	25	22590	36070	23446		13.8	22590	36070	23446
0.00960648	25	22607	35933	23341		13.8333	22607	35933	23341
0.00962963	25	22539	35845	23183		13.8667	22539	35845	23183
0.00965278	25	22438	35785	23250		13.9	22438	35785	23250
0.00967593	25	22504	36040	23301		13.9333	22504	36040	23301
0.00969907	25	22546	35979	23230		13.9667	22546	35979	23230
0.00972222	25	22724	35837	23475		14	22724	35837	23475
0.00974537	25	22550	35819	23516		14.0333	22550	35819	23516
0.00976852	25	22500	35746	23273		14.0667	22500	35746	23273
0.00979167	25	22557	35754	23418		14.1	22557	35754	23418
0.00981481	25	22509	36070	23424		14.1333	22509	36070	23424
0.00983796	25	22599	36011	23475		14.1667	22599	36011	23475
0.00986111	25	22397	35467	23529		14.2	22397	35467	23529
0.00988426	25	22682	35838	23268		14.2333	22682	35838	23268
0.00990741	25	22523	36091	23645		14.2667	22523	36091	23645
0.00993056	25	22651	35862	23497		14.3	22651	35862	23497
0.0099537	25	22547	35976	23210		14.3333	22547	35976	23210
0.00997685	25	22713	35753	23445		14.3667	22713	35753	23445
0.01	25	22493	35885	23405		14.4	22493	35885	23405
0.0100231	25	22560	35894	23280		14.4333	22560	35894	23280
0.0100463	25	22683	35857	23266		14.4667	22683	35857	23266
0.0100694	25	22479	36053	23388		14.5	22479	36053	23388
0.0100926	25	22509	35902	23355		14.5333	22509	35902	23355
0.0101157	25	22553	36139	23556		14.5667	22553	36139	23556
0.0101389	25	22570	35745	23387		14.6	22570	35745	23387
0.010162	25	22660	36041	23260		14.6333	22660	36041	23260
0.0101852	25	22575	35933	23171		14.6667	22575	35933	23171
0.0102083	25	22535	36008	23444		14.7	22535	36008	23444
0.0102315	25	22523	35888	23298		14.7333	22523	35888	23298
0.0102546	25	22550	35777	23249		14.7667	22550	35777	23249
0.0102778	25	22456	35876	23262		14.8	22456	35876	23262
0.0103009	25	22585	35797	23398		14.8333	22585	35797	23398
0.0103241	25	22630	35960	23408		14.8667	22630	35960	23408
0.0103472	25	22605	35955	23160		14.9	22605	35955	23160
0.0103704	25	22794	35717	23123		14.9333	22794	35717	23123
0.0103935	25	22489	36087	23358		14.9667	22489	36087	23358
0.0104167	25	22819	35715	23366		15	22819	35715	23366
0.0104398	25	22534	35852	23417		15.0333	22534	35852	23417
0.010463	25	22414	35765	23394		15.0667	22414	35765	23394
0.0104861	25	22668	35674	23380		15.1	22668	35674	23380
0.0105093	25	22755	35875	23178		15.1333	22755	35875	23178
0.0105324	25	22582	35669	23345		15.1667	22582	35669	23345
0.0105556	25	22555	35754	23117		15.2	22555	35754	23117
0.0105787	25	22615	35804	23227		15.2333	22615	35804	23227
0.0106019	25	22466	35638	23142		15.2667	22466	35638	23142
0.010625	25	22535	35801	23198		15.3	22535	35801	23198
0.0106481	25	22602	35657	23433		15.3333	22602	35657	23433
0.0106713	25	22383	35914	23296		15.3667	22383	35914	23296
0.0106944	25	22536	36012	23319		15.4	22536	36012	23319
0.0107176	25	22728	35670	23266		15.4333	22728	35670	23266
0.0107407	25	22340	35691	23402		15.4667	22340	35691	23402
0.0107639	25	22494	35867	23087		15.5	22494	35867	23087
0.010787	25	22555	35883	23302		15.5333	22555	35883	23302
0.0108102	25	22561	35702	23334		15.5667	22561	35702	23334
0.0108333	25	22659	35915	23456		15.6	22659	35915	23456
0.0108565	25	22513	35615	23340		15.6333	22513	35615	23340
0.0108796	25	22618	35704	23374		15.6667	22618	35704	23374
0.0109028	25	22570	35524	23317		15.7	22570	35524	23317
0.0109259	25	22521	35784	23402		15.7333	22521	35784	23402
0.0109491	25	22529	35688	23254		15.7667	22529	35688	23254
0.0109722	25	22605	35745	23209		15.8	22605	35745	23209
0.0109954	25	22317	35923	23175		15.8333	22317	35923	23175
0.0110185	25	22569	35718	23529		15.8667	22569	35718	23529
0.0110417	25	22456	35693	23354		15.9	22456	35693	23354
0.0110648	25	22418	35664	23192		15.9333	22418	35664	23192
0.011088	25	22512	35584	23579		15.9667	22512	35584	23579
0.0111111	25	22493	35791	23366		16	22493	35791	23366
0.0111343	25	22592	35665	23357		16.0333	22592	35665	23357
0.0111574	25	22571	35769	23448		16.0667	22571	35769	23448
0.0111806	25	22413	35589	23345		16.1	22413	35589	23345
0.0112037	25	22436	35908	23282		16.1333	22436	35908	23282
0.0112269	25	22449	35793	23240		16.1667	22449	35793	23240
0.01125	25	22553	35970	23146		16.2	22553	35970	23146
0.0112731	25	22522	35791	23398		16.2333	22522	35791	23398
0.0112963	25	22444	35793	23079		16.2667	22444	35793	23079
0.0113194	25	22493	35668	23386		16.3	22493	35668	23386
0.0113426	25	22732	35422	23122		16.3333	22732	35422	23122
0.0113657	25	22426	35845	23234		16.3667	22426	35845	23234
0.0113889	25	22500	35917	23261		16.4	22500	35917	23261
0.011412	25	22544	35679	23114		16.4333	22544	35679	23114
0.0114352	25	22322	35890	23238		16.4667	22322	35890	23238
0.0114583	25	22398	35712	23284		16.5	22398	35712	23284
0.0114815	25	22574	35706	23080		16.5333	22574	35706	23080
0.0115046	25	22436	35689	23115		16.5667	22436	35689	23115
0.0115278	25	22400	35387	23468		16.6	22400	35387	23468
0.0115509	25	22702	35534	23134		16.6333	22702	35534	23134
0.0115741	25	22506	35484	23125		16.6667	22506	35484	23125
0.0115972	25	22442	35951	23292		16.7	22442	35951	23292
0.0116204	25	22467	35962	23423		16.7333	22467	35962	23423
0.0116435	25	22420	35773	23340		16.7667	22420	35773	23340
0.0116667	25	22489	35610	23178		16.8	22489	35610	23178
0.0116898	25	22489	35812	22995		16.8333	22489	35812	22995
0.011713	25	22443	35892	23193		16.8667	22443	35892	23193
0.0117361	25	22285	35705	23421		16.9	22285	35705	23421
0.0117593	25	22453	35810	23238		16.9333	22453	35810	23238
0.0117824	25	22531	35729	23233		16.9667	22531	35729	23233
0.0118056	25	22544	35790	23013		17	22544	35790	23013
0.0118287	25	22649	35783	23405		17.0333	22649	35783	23405
0.0118519	25	22468	35642	23163		17.0667	22468	35642	23163
0.011875	25	22490	35533	23142		17.1	22490	35533	23142
0.0118981	25	22423	35548	23148		17.1333	22423	35548	23148
0.0119213	25	22416	35634	23483		17.1667	22416	35634	23483
0.0119444	25	22570	35568	23334		17.2	22570	35568	23334
0.0119676	25	22350	35562	23251		17.2333	22350	35562	23251
0.0119907	25	22396	35595	23090		17.2667	22396	35595	23090
0.0120139	25	22561	35701	23184		17.3	22561	35701	23184
0.012037	25	22395	35627	23471		17.3333	22395	35627	23471
0.0120602	25	22550	35735	23306		17.3667	22550	35735	23306
0.0120833	25	22497	35487	22989		17.4	22497	35487	22989
0.0121065	25	22423	35452	23428		17.4333	22423	35452	23428
0.0121296	25	22494	35694	23007		17.4667	22494	35694	23007
0.0121528	25	22487	35788	23106		17.5	22487	35788	23106
0.0121759	25	22451	35837	23432		17.5333	22451	35837	23432
0.0121991	25	22468	35951	23292		17.5667	22468	35951	23292
0.0122222	25	22386	35798	23427		17.6	22386	35798	23427
0.0122454	25	22426	35769	23349		17.6333	22426	35769	23349
0.0122685	25	22436	35450	23153		17.6667	22436	35450	23153
0.0122917	25	22446	35675	23179		17.7	22446	35675	23179
0.0123148	25	22426	35633	23271		17.7333	22426	35633	23271
0.012338	25	22426	35768	23255		17.7667	22426	35768	23255
0.0123611	25	22294	35401	23210		17.8	22294	35401	23210
0.0123843	25	22363	35900	23178		17.8333	22363	35900	23178
0.0124074	25	22297	35776	23186		17.8667	22297	35776	23186
0.0124306	25	22601	35628	23498		17.9	22601	35628	23498
0.0124537	25	22350	35775	23136		17.9333	22350	35775	23136
0.0124769	25	22472	35706	23449		17.9667	22472	35706	23449
0.0125	25	22500	35621	23004		18	22500	35621	23004
0.0125231	25	22221	35844	23177		18.0333	22221	35844	23177
0.0136227	25	29821	35755	34468		19.6167	29821	35755	34468
0.0136458	25	30241	35615	34398		19.65	30241	35615	34398
0.013669	25	29945	35713	34992		19.6833	29945	35713	34992
0.0136921	25	30693	35532	35035		19.7167	30693	35532	35035
0.0137153	25	31416	35923	35223		19.75	31416	35923	35223
0.0137384	25	31528	35620	35243		19.7833	31528	35620	35243
0.0137616	25	31504	35508	35597		19.8167	31504	35508	35597
0.0137847	25	31579	35706	35565		19.85	31579	35706	35565
0.0138079	25	31919	35722	35514		19.8833	31919	35722	35514
0.013831	25	32074	35688	35690		19.9167	32074	35688	35690
0.0138542	25	32612	35989	35846		19.95	32612	35989	35846
0.0138773	25	32512	35697	35975		19.9833	32512	35697	35975
0.0139005	25	33006	35788	35845		20.0167	33006	35788	35845
0.0139236	25	33339	35700	36039		20.05	33339	35700	36039
0.0139468	25	33735	35607	36269		20.0833	33735	35607	36269
0.0139699	25	33731	35766	36257		20.1167	33731	35766	36257
0.0139931	25	34001	35702	36444		20.15	34001	35702	36444
0.0140162	25	33875	35890	36612		20.1833	33875	35890	36612
0.0140394	25	34194	35994	36366		20.2167	34194	35994	36366
0.0140625	25	33885	35807	36632		20.25	33885	35807	36632
0.0140856	25	34043	35761	36615		20.2833	34043	35761	36615
0.0141088	25	34392	36007	36631		20.3167	34392	36007	36631
0.0141319	25	34584	35876	36965		20.35	34584	35876	36965
0.0141551	25	34536	35827	36866		20.3833	34536	35827	36866
0.0141782	25	34909	35828	37127		20.4167	34909	35828	37127
0.0142014	25	34525	36108	37104		20.45	34525	36108	37104
0.0142245	25	34589	35707	37188		20.4833	34589	35707	37188
0.0142477	25	34820	36044	37015		20.5167	34820	36044	37015
0.0142708	25	34766	35920	37147		20.55	34766	35920	37147
0.014294	25	35049	35798	37260		20.5833	35049	35798	37260
0.0143171	25	35046	35670	37285		20.6167	35046	35670	37285
0.0143403	25	35158	35852	37542		20.65	35158	35852	37542
0.0143634	25	35425	35887	37340		20.6833	35425	35887	37340
0.0143866	25	35207	35894	37508		20.7167	35207	35894	37508
0.0144097	25	35392	35972	37366		20.75	35392	35972	37366
0.0144329	25	35337	35839	37411		20.7833	35337	35839	37411
0.014456	25	35313	35992	37220		20.8167	35313	35992	37220
0.0144792	25	35601	35950	37389		20.85	35601	35950	37389
0.0145023	25	35536	35925	37420		20.8833	35536	35925	37420
0.0145255	25	35428	35811	37675		20.9167	35428	35811	37675
0.0145486	25	35626	35810	37466		20.95	35626	35810	37466
0.0145718	25	35742	36084	37620		20.9833	35742	36084	37620
0.0145949	25	35628	35999	37839		21.0167	35628	35999	37839
0.0146181	25	35977	35808	37367		21.05	35977	35808	37367
0.0146412	25	36172	36126	37639		21.0833	36172	36126	37639
0.0146644	25	35949	36134	37732		21.1167	35949	36134	37732
0.0146875	25	36081	35938	37264		21.15	36081	35938	37264
0.0147106	25	36004	35822	37445		21.1833	36004	35822	37445
0.0147338	25	36461	35729	37670		21.2167	36461	35729	37670
0.0147569	25	36129	36057	37779		21.25	36129	36057	37779
0.0147801	25	35935	35831	37585		21.2833	35935	35831	37585
0.0148032	25	36249	36076	37604		21.3167	36249	36076	37604
0.0148264	25	36246	36110	37745		21.35	36246	36110	37745
0.0148495	25	36168	35947	37376		21.3833	36168	35947	37376
0.0148727	25	36350	35895	37717		21.4167	36350	35895	37717
0.0148958	25	36377	35981	37708		21.45	36377	35981	37708
0.014919	25	36077	35902	37682		21.4833	36077	35902	37682
0.0149421	25	36238	35639	38067		21.5167	36238	35639	38067
0.0149653	25	36372	35789	37529		21.55	36372	35789	37529
0.0149884	25	36121	36115	37240		21.5833	36121	36115	37240
0.0150116	25	36368	36096	37407		21.6167	36368	36096	37407
0.0150347	25	36069	36012	37591		21.65	36069	36012	37591
0.0150579	25	36412	35933	38010		21.6833	36412	35933	38010
0.015081	25	36331	36093	37593		21.7167	36331	36093	37593
0.0151042	25	36418	35963	37592		21.75	36418	35963	37592
0.0151273	25	36313	35780	37641		21.7833	36313	35780	37641
0.0151505	25	36231	35736	37482		21.8167	36231	35736	37482
0.0151736	25	36473	35697	37634		21.85	36473	35697	37634
0.0151968	25	36185	35428	37664		21.8833	36185	35428	37664
0.0152199	25	36187	35985	37539		21.9167	36187	35985	37539
0.0152431	25	36249	35814	37715		21.95	36249	35814	37715
0.0152662	25	36373	35872	37435		21.9833	36373	35872	37435
0.0152894	25	36308	36043	37555		22.0167	36308	36043	37555
0.0153125	25	36512	35804	37554		22.05	36512	35804	37554
0.0153356	25	36232	35882	37679		22.0833	36232	35882	37679
0.0153588	25	36395	35993	37657		22.1167	36395	35993	37657
0.0153819	25	36409	35831	37364		22.15	36409	35831	37364
0.0154051	25	36429	35792	37860		22.1833	36429	35792	37860
0.0154282	25	36351	35891	37754		22.2167	36351	35891	37754
0.0154514	25	36486	35998	37554		22.25	36486	35998	37554
0.0154745	25	36467	35986	37571		22.2833	36467	35986	37571
0.0154977	25	36433	36136	37746		22.3167	36433	36136	37746
0.0155208	25	36335	36039	37596		22.35	36335	36039	37596
0.015544	25	36517	35719	37742		22.3833	36517	35719	37742
0.0155671	25	36521	35910	37754		22.4167	36521	35910	37754
0.0155903	25	36191	36274	37438		22.45	36191	36274	37438
0.0156134	25	36658	35994	37731		22.4833	36658	35994	37731
0.0156366	25	36566	35916	37987		22.5167	36566	35916	37987
0.0156597	25	36525	36162	37762		22.55	36525	36162	37762
0.0156829	25	36695	35977	37779		22.5833	36695	35977	37779
0.015706	25	36396	35818	37733		22.6167	36396	35818	37733
0.0157292	25	36441	36083	37616		22.65	36441	36083	37616
0.0157523	25	36428	35925	37837		22.6833	36428	35925	37837
0.0157755	25	36255	36076	37679		22.7167	36255	36076	37679
0.0157986	25	36234	35830	37617		22.75	36234	35830	37617
0.0158218	25	36507	35692	37650		22.7833	36507	35692	37650
0.0158449	25	36463	35925	37753		22.8167	36463	35925	37753
0.0158681	25	36716	35984	37729		22.85	36716	35984	37729
0.0158912	25	36372	36117	37845		22.8833	36372	36117	37845
0.0159144	25	36749	35857	37929		22.9167	36749	35857	37929
0.0159375	25	36355	36155	37860		22.95	36355	36155	37860
0.0159606	25	36556	36178	37850		22.9833	36556	36178	37850
0.0159838	25	36363	36117	38174		23.0167	36363	36117	38174
0.0160069	25	36385	35634	37961		23.05	36385	35634	37961
0.0160301	25	36363	35872	38029		23.0833	36363	35872	38029
0.0160532	25	36577	35928	38056		23.1167	36577	35928	38056
0.0160764	25	36504	36025	38133		23.15	36504	36025	38133
0.0160995	25	36246	35819	37922		23.1833	36246	35819	37922
0.0161227	25	36260	36052	38245		23.2167	36260	36052	38245
0.0161458	25	36814	36137	38288		23.25	36814	36137	38288
0.016169	25	36548	36139	38283		23.2833	36548	36139	38283
0.0161921	25	36490	36179	38141		23.3167	36490	36179	38141
0.0162153	25	36234	35815	37973		23.35	36234	35815	37973
0.0162384	25	36571	36146	38439		23.3833	36571	36146	38439
0.0162616	25	36635	35979	38383		23.4167	36635	35979	38383
0.0162847	25	36935	36099	37942		23.45	36935	36099	37942
0.0163079	25	36502	35834	38373		23.4833	36502	35834	38373
0.016331	25	36529	35915	38375		23.5167	36529	35915	38375
0.0163542	25	36484	36204	38207		23.55	36484	36204	38207
0.0163773	25	36589	35868	38257		23.5833	36589	35868	38257
0.0164005	25	36612	35903	38303		23.6167	36612	35903	38303
0.0164236	25	36452	36144	38238		23.65	36452	36144	38238
0.0164468	25	36291	35642	38220		23.6833	36291	35642	38220
0.0164699	25	36304	35779	38157		23.7167	36304	35779	38157
0.0164931	25	36405	35875	37790		23.75	36405	35875	37790
0.0165162	25	36558	36082	38204		23.7833	36558	36082	38204
0.0165394	25	36587	35833	38162		23.8167	36587	35833	38162
0.0165625	25	36567	35897	38003		23.85	36567	35897	38003
0.0165856	25	36413	35840	38258		23.8833	36413	35840	38258
0.0166088	25	36679	36030	38002		23.9167	36679	36030	38002
0.0166319	25	36650	35617	38319		23.95	36650	35617	38319
0.0166551	25	36530	36121	38365		23.9833	36530	36121	38365
0.0166782	25	36317	36147	38066		24.0167	36317	36147	38066
0.0167014	25	36385	36014	37835		24.05	36385	36014	37835
0.0167245	25	36484	35918	38303		24.0833	36484	35918	38303
0.0167477	25	36602	35899	38003		24.1167	36602	35899	38003
0.0167708	25	36357	35995	37768		24.15	36357	35995	37768
0.016794	25	36301	36033	38490		24.1833	36301	36033	38490
0.0168171	25	36453	35840	38198		24.2167	36453	35840	38198
0.0168403	25	36522	36025	38256		24.25	36522	36025	38256
0.0168634	25	36517	36029	38026		24.2833	36517	36029	38026
0.0168866	25	36449	35825	38167		24.3167	36449	35825	38167
0.0169097	25	36689	35791	38009		24.35	36689	35791	38009
0.0169329	25	36448	35937	38127		24.3833	36448	35937	38127
0.016956	25	36663	35835	38058		24.4167	36663	35835	38058
0.0169792	25	36796	35884	38387		24.45	36796	35884	38387
0.0170023	25	36396	35990	37890		24.4833	36396	35990	37890
0.0170255	25	36382	36004	37947		24.5167	36382	36004	37947
0.0170486	25	36648	35848	37926		24.55	36648	35848	37926
0.0170718	25	36256	35874	37965		24.5833	36256	35874	37965
0.0170949	25	36265	36031	38336		24.6167	36265	36031	38336
