# Supplementary material for: Structural basis for EtfD-mediated coupling of β-oxidation and the respiratory chain in mycobacteria
Source: EMBO J. 2026 Mar 17;45(8):2785–807. doi: 10.1038/s44318-026-00726-y (PMC13083937; doi:10.1038/s44318-026-00726-y)
Supplement: Supplementary file 5 — Source data Fig. 4 [file 44318_2026_726_MOESM5_ESM.zip › Figure 4/4D/Feb_17_2025_MSM1_9_10_OLD_PROCESSED.xlsx]

## Sheet: Sheet1
		WT	dETFD	dETFD::COMP							WT	dETFD	dETFD::COMP
Time	T° 410,480	H1	H2	H3						Time	H1	H2	H3
0.00347222	25	51142	49037	47755						0	51142	49037	47755
0.00350694	25	50043	48585	47444						0.05	50043	48585	47444
0.00354167	25	50034	48607	46996						0.1	50034	48607	46996
0.00357639	25	50184	48678	47096						0.15	50184	48678	47096
0.00361111	25	50119	48847	47219						0.2	50119	48847	47219
0.00364583	25	50096	48561	47223						0.25	50096	48561	47223
0.00368056	25	49898	49092	47067						0.3	49898	49092	47067
0.00371528	25	49983	48780	46875						0.35	49983	48780	46875
0.00375	25	49725	48961	47380						0.4	49725	48961	47380
0.00378472	25	49897	48639	47544						0.45	49897	48639	47544
0.00381944	25	49940	48846	47649						0.5	49940	48846	47649
0.00385417	25	49854	48640	47513						0.55	49854	48640	47513
0.00388889	25	50101	48854	47410						0.6	50101	48854	47410
0.00392361	25	50119	48289	47383						0.65	50119	48289	47383
0.00395833	25	49760	48718	47352						0.7	49760	48718	47352
0.00399306	25	49831	48591	47471						0.75	49831	48591	47471
0.00402778	25	49857	48621	47479						0.8	49857	48621	47479
0.0040625	25	49884	48544	47427						0.85	49884	48544	47427
0.00409722	25	49964	48157	47659						0.9	49964	48157	47659
0.00413194	25	49914	48443	47281						0.95	49914	48443	47281
0.00416667	25	49868	48207	47352						1	49868	48207	47352
0.00420139	25	49738	48541	47330						1.05	49738	48541	47330
0.00423611	25	49710	48694	47491						1.1	49710	48694	47491
0.00427083	25	49806	48689	47275						1.15	49806	48689	47275
0.00430556	25	49820	48528	47315						1.2	49820	48528	47315
0.00434028	25	49748	48561	47424						1.25	49748	48561	47424
0.004375	25	49723	48568	47245						1.3	49723	48568	47245
0.00440972	25	49821	48491	47609						1.35	49821	48491	47609
0.00444444	25	49456	48511	47401						1.4	49456	48511	47401
0.00447917	25	49666	48683	47280						1.45	49666	48683	47280
0.00451389	25	50083	48522	47272						1.5	50083	48522	47272
0.00454861	25	49841	48318	47441						1.55	49841	48318	47441
0.00458333	25	49658	48299	47631						1.6	49658	48299	47631
0.00461806	25	49704	48380	47688						1.65	49704	48380	47688
0.00465278	25	49259	48383	47480						1.7	49259	48383	47480
0.0046875	25	50026	48229	47575						1.75	50026	48229	47575
0.00472222	25	49761	48414	47585						1.8	49761	48414	47585
0.00475694	25	49787	48521	47390						1.85	49787	48521	47390
0.00479167	25	49911	48629	47370						1.9	49911	48629	47370
0.00482639	25	49914	48378	47302						1.95	49914	48378	47302
0.00486111	25	49618	48445	47439						2	49618	48445	47439
0.0049537		Inject 1	Inject 1	Inject 1						2.13333
0.00505787	25	55511	54150	52293						2.28333	55511	54150	52293
0.00509259	25	54590	52258	51182						2.33333	54590	52258	51182
0.00512731	25	54308	51722	50313						2.38333	54308	51722	50313
0.00516204	25	53649	51519	49782						2.43333	53649	51519	49782
0.00519676	25	52866	49835	49178						2.48333	52866	49835	49178
0.00523148	25	52488	48806	48325						2.53333	52488	48806	48325
0.0052662	25	52333	48351	47771						2.58333	52333	48351	47771
0.00530093	25	51646	47480	47418						2.63333	51646	47480	47418
0.00533565	25	51396	46792	46407						2.68333	51396	46792	46407
0.00537037	25	50491	46863	45793						2.73333	50491	46863	45793
0.00540509	25	50539	45554	45348						2.78333	50539	45554	45348
0.00543981	25	50035	45512	45201						2.83333	50035	45512	45201
0.00547454	25	49605	44701	44656						2.88333	49605	44701	44656
0.00550926	25	49202	43958	44075						2.93333	49202	43958	44075
0.00554398	25	49041	43813	43828						2.98333	49041	43813	43828
0.0055787	24.9	48581	43208	43368						3.03333	48581	43208	43368
0.00561343	25	48458	42529	42905						3.08333	48458	42529	42905
0.00564815	25	48335	42071	42498						3.13333	48335	42071	42498
0.00568287	25	47837	41681	42240						3.18333	47837	41681	42240
0.00571759	25	47453	41156	41732						3.23333	47453	41156	41732
0.00575231	25	47210	41837	41539						3.28333	47210	41837	41539
0.00578704	25	46798	40628	41107						3.33333	46798	40628	41107
0.00582176	25	46535	39807	40571						3.38333	46535	39807	40571
0.00585648	25	46472	39326	40227						3.43333	46472	39326	40227
0.0058912	25	46077	38755	40060						3.48333	46077	38755	40060
0.00592593	25	45998	38689	39738						3.53333	45998	38689	39738
0.00596065	25	45594	38089	39112						3.58333	45594	38089	39112
0.00599537	25	45338	37808	38775						3.63333	45338	37808	38775
0.00603009	25	45060	37323	38646						3.68333	45060	37323	38646
0.00606481	25	45002	37226	38573						3.73333	45002	37226	38573
0.00609954	25	44737	36873	38202						3.78333	44737	36873	38202
0.00613426	25	44662	36376	37465						3.83333	44662	36376	37465
0.00616898	25	44213	36098	37640						3.88333	44213	36098	37640
0.0062037	25	43997	36332	37106						3.93333	43997	36332	37106
0.00623843	25	43755	35314	37147						3.98333	43755	35314	37147
0.00627315	25	43550	35016	36677						4.03333	43550	35016	36677
0.00630787	25	43521	34790	36593						4.08333	43521	34790	36593
0.00634259	25	43195	34482	36077						4.13333	43195	34482	36077
0.00637731	25	42987	34440	35875						4.18333	42987	34440	35875
0.00641204	25	42866	34118	35442						4.23333	42866	34118	35442
0.00644676	25	42794	33881	35081						4.28333	42794	33881	35081
0.00648148	25	42473	33486	35260						4.33333	42473	33486	35260
0.0065162	25	42429	32830	34700						4.38333	42429	32830	34700
0.00655093	25	42171	32729	34671						4.43333	42171	32729	34671
0.00658565	25	42104	32367	34348						4.48333	42104	32367	34348
0.00662037	25	41877	32200	34134						4.53333	41877	32200	34134
0.00665509	25	41157	31870	33960						4.58333	41157	31870	33960
0.00668981	25	41328	32161	33702						4.63333	41328	32161	33702
0.00672454	25	41278	32059	33166						4.68333	41278	32059	33166
0.00675926	25	41033	31963	33411						4.73333	41033	31963	33411
0.00679398	25	40939	31328	33046						4.78333	40939	31328	33046
0.0068287	25	40653	31094	32794						4.83333	40653	31094	32794
0.00686343	25	40717	30947	32791						4.88333	40717	30947	32791
0.00689815	25	40252	30721	32557						4.93333	40252	30721	32557
0.00693287	25	40064	30645	32207						4.98333	40064	30645	32207
0.00696759	25	39990	30194	31923						5.03333	39990	30194	31923
0.00700231	25	39874	29991	31622						5.08333	39874	29991	31622
0.00703704	25	39808	29818	31541						5.13333	39808	29818	31541
0.00707176	25	39628	29750	31364						5.18333	39628	29750	31364
0.00710648	25	39507	29226	31177						5.23333	39507	29226	31177
0.0071412	25	39205	29199	30893						5.28333	39205	29199	30893
0.00717593	25	39180	28925	30840						5.33333	39180	28925	30840
0.00721065	25	38905	28548	30583						5.38333	38905	28548	30583
0.00724537	25	38683	28709	30579						5.43333	38683	28709	30579
0.00728009	25	38774	28254	30298						5.48333	38774	28254	30298
0.00731481	25	38531	28047	29966						5.53333	38531	28047	29966
0.00734954	25	38542	27944	30095						5.58333	38542	27944	30095
0.00738426	25	38322	27814	29827						5.63333	38322	27814	29827
0.00741898	25	38469	27495	29653						5.68333	38469	27495	29653
0.0074537	25	38081	27532	29594						5.73333	38081	27532	29594
0.00748843	25	38255	27379	29376						5.78333	38255	27379	29376
0.00752315	25	37836	26969	29114						5.83333	37836	26969	29114
0.00755787	25	37745	27061	28946						5.88333	37745	27061	28946
0.00759259	25	38005	26752	28801						5.93333	38005	26752	28801
0.00762731	25	37468	26818	28675						5.98333	37468	26818	28675
0.00766204	25	37513	26781	28346						6.03333	37513	26781	28346
0.00769676	25	37427	26435	28239						6.08333	37427	26435	28239
0.00773148	25	37104	26389	28029						6.13333	37104	26389	28029
0.0077662	25	37061	26081	27899						6.18333	37061	26081	27899
0.00780093	25	37086	25917	27928						6.23333	37086	25917	27928
0.00783565	25	37227	25858	27707						6.28333	37227	25858	27707
0.00787037	25.1	36796	25599	27642						6.33333	36796	25599	27642
0.00790509	25	36579	25567	27437						6.38333	36579	25567	27437
0.00793981	25	36706	25543	27190						6.43333	36706	25543	27190
0.00797454	25	36330	25266	26938						6.48333	36330	25266	26938
0.00800926	25	36580	25213	27162						6.53333	36580	25213	27162
0.00804398	25	36267	25018	26813						6.58333	36267	25018	26813
0.0080787	25	35959	24664	26931						6.63333	35959	24664	26931
0.00811343	25	36048	24813	26601						6.68333	36048	24813	26601
0.00814815	25	35986	24618	26578						6.73333	35986	24618	26578
0.00818287	25	35903	24340	26564						6.78333	35903	24340	26564
0.00821759	25	35621	24450	26336						6.83333	35621	24450	26336
0.00825231	25	35768	24275	26147						6.88333	35768	24275	26147
0.00828704	25	35725	24063	25957						6.93333	35725	24063	25957
0.00832176	25	35440	23965	25920						6.98333	35440	23965	25920
0.00835648	25	35593	23689	25768						7.03333	35593	23689	25768
0.0083912	25	35233	23745	25637						7.08333	35233	23745	25637
0.00842593	25	35188	23596	25527						7.13333	35188	23596	25527
0.00846065	25	35068	23485	25270						7.18333	35068	23485	25270
0.00849537	25	34940	23306	25162						7.23333	34940	23306	25162
0.00853009	25	34792	23468	25199						7.28333	34792	23468	25199
0.00856481	25	35153	23118	25028						7.33333	35153	23118	25028
0.00859954	25	34684	23151	24891						7.38333	34684	23151	24891
0.00863426	25	34728	22968	24730						7.43333	34728	22968	24730
0.00866898	25	34656	22919	24686						7.48333	34656	22919	24686
0.0087037	25	34748	22726	24493						7.53333	34748	22726	24493
0.00873843	25	34516	22722	24537						7.58333	34516	22722	24537
0.00877315	25	34429	22630	24404						7.63333	34429	22630	24404
0.00880787	25	34476	22344	24173						7.68333	34476	22344	24173
0.00884259	25	34113	22491	24096						7.73333	34113	22491	24096
0.00887731	25	34037	22243	23846						7.78333	34037	22243	23846
0.00891204	25	34057	22346	24006						7.83333	34057	22346	24006
0.00894676	25	34214	22484	23752						7.88333	34214	22484	23752
0.00898148	25	33923	22095	23688						7.93333	33923	22095	23688
0.0090162	25	33802	22015	23593						7.98333	33802	22015	23593
0.00905093	25	33749	21990	23721						8.03333	33749	21990	23721
0.00908565	25	33621	21987	23437						8.08333	33621	21987	23437
0.00912037	25	33583	21917	23325						8.13333	33583	21917	23325
0.00915509	25	33545	21757	23189						8.18333	33545	21757	23189
0.00918981	25	33527	21734	23238						8.23333	33527	21734	23238
0.00922454	25	33434	21634	23101						8.28333	33434	21634	23101
0.00925926	25	33104	21539	23138						8.33333	33104	21539	23138
0.00929398	25	33288	21473	22918						8.38333	33288	21473	22918
0.0093287	25	33329	21365	23024						8.43333	33329	21365	23024
0.00936343	25	33137	21153	22708						8.48333	33137	21153	22708
0.00939815	25	33374	21201	22733						8.53333	33374	21201	22733
0.00943287	25	32837	21300	22659						8.58333	32837	21300	22659
0.00946759	25	32813	21130	22595						8.63333	32813	21130	22595
0.00950231	25	32875	20927	22414						8.68333	32875	20927	22414
0.00953704	25	32681	21177	22467						8.73333	32681	21177	22467
0.00957176	25	32510	20915	22356						8.78333	32510	20915	22356
0.00960648	25	32727	20731	22047						8.83333	32727	20731	22047
0.0096412	25	32600	20822	21998						8.88333	32600	20822	21998
0.00967593	25	32745	20864	22116						8.93333	32745	20864	22116
0.00971065	25	32403	20827	22063						8.98333	32403	20827	22063
0.00974537	25	32426	20650	21790						9.03333	32426	20650	21790
0.00978009	25	32089	20613	21792						9.08333	32089	20613	21792
0.00981481	25	32271	20695	21713						9.13333	32271	20695	21713
0.00984954	25	32268	20458	21498						9.18333	32268	20458	21498
0.00988426	25	32403	20462	21665						9.23333	32403	20462	21665
0.00991898	25	32203	20268	21713						9.28333	32203	20268	21713
0.0099537	25	32088	20292	21622						9.33333	32088	20292	21622
0.00998843	25	31978	20390	21473						9.38333	31978	20390	21473
0.0100231	25	31943	20291	21405						9.43333	31943	20291	21405
0.0100579	25	31727	20162	21284						9.48333	31727	20162	21284
0.0100926	25	32096	20063	21399						9.53333	32096	20063	21399
0.0101273	25	31847	19960	21353						9.58333	31847	19960	21353
0.010162	25	31808	20088	21114						9.63333	31808	20088	21114
0.0101968	25	31715	19966	21022						9.68333	31715	19966	21022
0.0102315	25	31698	19989	20953						9.73333	31698	19989	20953
0.0102662	25	31601	19797	20959						9.78333	31601	19797	20959
0.0103009	25	31653	19850	20765						9.83333	31653	19850	20765
0.0103356	25	31527	19640	20732						9.88333	31527	19640	20732
0.0103704	25	31538	19783	20909						9.93333	31538	19783	20909
0.0104051	25	31297	19770	20765						9.98333	31297	19770	20765
0.0104398	25	31232	19668	20599						10.0333	31232	19668	20599
0.0104745	25	31215	19362	20409						10.0833	31215	19362	20409
0.0105093	25	31370	19689	20518						10.1333	31370	19689	20518
0.010544	25	31214	19679	20498						10.1833	31214	19679	20498
0.0105787	25	31083	19505	20505						10.2333	31083	19505	20505
0.0106134	25	31102	19482	20315						10.2833	31102	19482	20315
0.0106481	25	31065	19446	20284						10.3333	31065	19446	20284
0.0106829	25	30943	19419	20200						10.3833	30943	19419	20200
0.0107176	25	30824	19357	20164						10.4333	30824	19357	20164
0.0107523	25	30932	19447	20081						10.4833	30932	19447	20081
0.010787	25	30910	19292	20160						10.5333	30910	19292	20160
0.0108218	25	30805	19129	20044						10.5833	30805	19129	20044
0.0108565	25	30719	19170	19887						10.6333	30719	19170	19887
0.0108912	25	30899	19203	20002						10.6833	30899	19203	20002
0.0109259	25	30680	19239	19826						10.7333	30680	19239	19826
0.0109606	25	30463	19054	19940						10.7833	30463	19054	19940
0.0109954	25	30816	19050	19956						10.8333	30816	19050	19956
0.0110301	25	30559	19095	19665						10.8833	30559	19095	19665
0.0110648	25	30771	19006	19722						10.9333	30771	19006	19722
0.0110995	25	30296	18931	19664						10.9833	30296	18931	19664
0.0111343	25	30506	18779	19774						11.0333	30506	18779	19774
0.011169	25	30377	18975	19680						11.0833	30377	18975	19680
0.0112037	25	30322	18812	19600						11.1333	30322	18812	19600
0.0112384	25	30265	18826	19506						11.1833	30265	18826	19506
0.0112731	25	30352	18881	19330						11.2333	30352	18881	19330
0.0113079	25	30478	18790	19376						11.2833	30478	18790	19376
0.0113426	25	30240	18942	19291						11.3333	30240	18942	19291
0.0113773	25	30071	18695	19383						11.3833	30071	18695	19383
0.011412	25	30030	18726	19360						11.4333	30030	18726	19360
0.0114468	24.9	30140	18772	19164						11.4833	30140	18772	19164
0.0114815	25	30231	18595	19346						11.5333	30231	18595	19346
0.0115162	25	29915	18792	19299						11.5833	29915	18792	19299
0.0115509	25	30140	18692	19144						11.6333	30140	18692	19144
0.0115856	25	29911	18768	19227						11.6833	29911	18768	19227
0.0116204	25	30101	18603	19000						11.7333	30101	18603	19000
0.0116551	25	29752	18558	19110						11.7833	29752	18558	19110
0.0116898	25	29742	18523	18853						11.8333	29742	18523	18853
0.0117245	25	29803	18592	18880						11.8833	29803	18592	18880
0.0117593	25	29548	18450	18834						11.9333	29548	18450	18834
0.011794	25	29733	18463	18853						11.9833	29733	18463	18853
0.0118287	25	29706	18212	18718						12.0333	29706	18212	18718
0.0118634	25	29682	18243	18881						12.0833	29682	18243	18881
0.0118981	25	29450	18215	18791						12.1333	29450	18215	18791
0.0119329	25	29587	18106	18729						12.1833	29587	18106	18729
0.0119676	25	29542	18367	18590						12.2333	29542	18367	18590
0.0120023	25	29660	18207	18717						12.2833	29660	18207	18717
0.012037	25	29580	18343	18671						12.3333	29580	18343	18671
0.0120718	25	29563	18275	18626						12.3833	29563	18275	18626
0.0121065	25	29211	18314	18591						12.4333	29211	18314	18591
0.0121412	25	29444	18051	18529						12.4833	29444	18051	18529
0.0121759	25	29471	18424	18674						12.5333	29471	18424	18674
0.0122106	25	29351	18128	18493						12.5833	29351	18128	18493
0.0122454	25	29528	18108	18463						12.6333	29528	18108	18463
0.0122801	25	29318	18384	18375						12.6833	29318	18384	18375
0.0123148	25	29258	18177	18373						12.7333	29258	18177	18373
0.0123495	25	29301	18161	18179						12.7833	29301	18161	18179
0.0123843	25	29141	18201	18174						12.8333	29141	18201	18174
0.012419	25	29248	18134	18192						12.8833	29248	18134	18192
0.0124537	25	29279	18112	18418						12.9333	29279	18112	18418
0.0124884	25	29009	18136	18341						12.9833	29009	18136	18341
0.0125231	25	29103	18052	18274						13.0333	29103	18052	18274
0.0125579	25	29109	18059	18241						13.0833	29109	18059	18241
0.0125926	25	28896	18006	18277						13.1333	28896	18006	18277
0.0126273	25	29084	17968	18087						13.1833	29084	17968	18087
0.012662	25	29032	17984	18250						13.2333	29032	17984	18250
0.0126968	25	29083	18094	18045						13.2833	29083	18094	18045
0.0127315	25	29090	17927	18019						13.3333	29090	17927	18019
0.0127662	25	28848	17923	18217						13.3833	28848	17923	18217
0.0128009	25	28815	17849	18102						13.4333	28815	17849	18102
0.0128356	25	28866	18013	18152						13.4833	28866	18013	18152
0.0128704	25	28716	17877	17962						13.5333	28716	17877	17962
0.0129051	25	28829	17945	18061						13.5833	28829	17945	18061
0.0129398	25	28870	17788	17964						13.6333	28870	17788	17964
0.0129745	25	28695	17882	17872						13.6833	28695	17882	17872
0.0130093	25	28686	17890	17961						13.7333	28686	17890	17961
0.013044	25	28847	17726	17915						13.7833	28847	17726	17915
0.0130787	25	28799	17764	17860						13.8333	28799	17764	17860
0.0131134	25	28516	17941	17916						13.8833	28516	17941	17916
0.0131481	25	28741	17713	17850						13.9333	28741	17713	17850
0.0131829	25	28654	17880	17954						13.9833	28654	17880	17954
0.0132176	25	28676	17841	17604						14.0333	28676	17841	17604
0.0132523	25	28551	17746	17792						14.0833	28551	17746	17792
0.013287	25	28577	17739	17739						14.1333	28577	17739	17739
0.0133218	25	28484	17739	17842						14.1833	28484	17739	17842
0.0133565	25	28330	17542	17592						14.2333	28330	17542	17592
0.0133912	25	28495	17707	17789						14.2833	28495	17707	17789
0.0134259	25	28447	17653	17801						14.3333	28447	17653	17801
0.0134606	25	28320	17693	17593						14.3833	28320	17693	17593
0.0134954	25	28572	17767	17677						14.4333	28572	17767	17677
0.0135301	25	28357	17711	17633						14.4833	28357	17711	17633
0.0135648	25	28390	17766	17641						14.5333	28390	17766	17641
0.0135995	25	28198	17540	17502						14.5833	28198	17540	17502
0.0136343	25	28136	17900	17416						14.6333	28136	17900	17416
0.013669	25	28482	17647	17563						14.6833	28482	17647	17563
0.0137037	25	28444	17749	17582						14.7333	28444	17749	17582
0.0137384	25	28420	17625	17655						14.7833	28420	17625	17655
0.0137731	25	28095	17728	17477						14.8333	28095	17728	17477
0.0138079	25	28245	17649	17514						14.8833	28245	17649	17514
0.0138426	25	28149	17691	17494						14.9333	28149	17691	17494
0.0138773	25	28240	17611	17572						14.9833	28240	17611	17572
0.013912	25	28264	17390	17445						15.0333	28264	17390	17445
0.0139468	25	28121	17554	17438						15.0833	28121	17554	17438
0.0139815	25	28245	17616	17491						15.1333	28245	17616	17491
0.0140162	25	28207	17533	17264						15.1833	28207	17533	17264
0.0140509	25	28122	17527	17335						15.2333	28122	17527	17335
0.0140856	25	28149	17481	17426						15.2833	28149	17481	17426
0.0141204	25	28055	17527	17426						15.3333	28055	17527	17426
0.0141551	25	28013	17623	17295						15.3833	28013	17623	17295
0.0141898	25	27870	17541	17352						15.4333	27870	17541	17352
0.0142245	25	28023	17546	17214						15.4833	28023	17546	17214
0.0142593	25	27980	17552	17310						15.5333	27980	17552	17310
0.014294	25	28018	17380	17216						15.5833	28018	17380	17216
0.0143287	25	27957	17490	17418						15.6333	27957	17490	17418
0.0143634	25	27883	17488	17324						15.6833	27883	17488	17324
0.0143981	25	27846	17581	17263						15.7333	27846	17581	17263
0.0144329	25	27930	17462	17225						15.7833	27930	17462	17225
0.0144676	25	28039	17404	17258						15.8333	28039	17404	17258
0.0145023	25	28043	17410	17185						15.8833	28043	17410	17185
0.014537	25	27978	17404	17255						15.9333	27978	17404	17255
0.0145718	25	27811	17596	17268						15.9833	27811	17596	17268
0.0146065	25	27581	17392	17218						16.0333	27581	17392	17218
0.0146412	25	27849	17426	17230						16.0833	27849	17426	17230
0.0146759	25	27639	17362	17188						16.1333	27639	17362	17188
0.0147106	25	27767	17331	17144						16.1833	27767	17331	17144
0.0147454	25	27651	17554	17151						16.2333	27651	17554	17151
0.0147801	25	27713	17274	17124						16.2833	27713	17274	17124
0.0148148	25	27869	17515	17131						16.3333	27869	17515	17131
0.0148495	25	27560	17440	17044						16.3833	27560	17440	17044
0.0148843	25	27711	17529	17151						16.4333	27711	17529	17151
0.014919	25	27896	17343	17014						16.4833	27896	17343	17014
0.0149537	25	27939	17601	17181						16.5333	27939	17601	17181
0.0149884	25	27804	17376	17077						16.5833	27804	17376	17077
0.0150231	25	27707	17550	17086						16.6333	27707	17550	17086
0.0150579	25	27600	17429	17025						16.6833	27600	17429	17025
0.0150926	25	27647	17597	17221						16.7333	27647	17597	17221
0.0151273	25	27655	17422	17083						16.7833	27655	17422	17083
0.015162	25	27537	17314	17087						16.8333	27537	17314	17087
0.0151968	25	27663	17463	17097						16.8833	27663	17463	17097
0.0152315	25	27774	17412	17056						16.9333	27774	17412	17056
0.0152662	25	27687	17382	17099						16.9833	27687	17382	17099
0.0153009	25	27545	17482	17125						17.0333	27545	17482	17125
0.0153356	25	27589	17270	16964						17.0833	27589	17270	16964
0.0153704	25	27648	17272	17047						17.1333	27648	17272	17047
0.0154051	25	27411	17362	16880						17.1833	27411	17362	16880
0.0154398	25	27480	17288	16895						17.2333	27480	17288	16895
0.0154745	25	27702	17461	16885						17.2833	27702	17461	16885
0.016956	25	43143	43568	40153						19.4167	43143	43568	40153
0.0169907	25	43609	44374	41058						19.4667	43609	44374	41058
0.0170255	25	45292	45684	42158						19.5167	45292	45684	42158
0.0170602	25	46385	46322	43547						19.5667	46385	46322	43547
0.0170949	25	47101	47194	44599						19.6167	47101	47194	44599
0.0171296	25	47888	47606	45404						19.6667	47888	47606	45404
0.0171644	25	48593	48406	46055						19.7167	48593	48406	46055
0.0171991	25	48793	48732	46696						19.7667	48793	48732	46696
0.0172338	25	49601	48916	46736						19.8167	49601	48916	46736
0.0172685	25	49965	49358	47597						19.8667	49965	49358	47597
0.0173032	25	50276	49672	47790						19.9167	50276	49672	47790
0.017338	25	50234	49627	47872						19.9667	50234	49627	47872
0.0173727	25	50741	49894	48151						20.0167	50741	49894	48151
0.0174074	25	50970	49758	48447						20.0667	50970	49758	48447
0.0174421	25	51417	50150	48338						20.1167	51417	50150	48338
0.0174769	25	51311	50004	48699						20.1667	51311	50004	48699
0.0175116	25	51482	49988	48849						20.2167	51482	49988	48849
0.0175463	25	51618	50453	49346						20.2667	51618	50453	49346
0.017581	25	51927	50667	49131						20.3167	51927	50667	49131
0.0176157	25	52090	50446	49033						20.3667	52090	50446	49033
0.0176505	25	51963	50649	49278						20.4167	51963	50649	49278
0.0176852	25	51908	50929	49446						20.4667	51908	50929	49446
0.0177199	25	51915	50791	49459						20.5167	51915	50791	49459
0.0177546	25	52072	50820	49466						20.5667	52072	50820	49466
0.0177894	25	52460	50619	49579						20.6167	52460	50619	49579
0.0178241	25	52448	50924	49723						20.6667	52448	50924	49723
0.0178588	25	52400	51019	49847						20.7167	52400	51019	49847
0.0178935	25	52462	51123	49692						20.7667	52462	51123	49692
0.0179282	25	52221	51588	49836						20.8167	52221	51588	49836
0.017963	25	52535	51350	49796						20.8667	52535	51350	49796
0.0179977	25	52631	51643	49891						20.9167	52631	51643	49891
0.0180324	25	52984	50878	49440						20.9667	52984	50878	49440
0.0180671	25	52779	51759	49728						21.0167	52779	51759	49728
0.0181019	25	52895	51224	49705						21.0667	52895	51224	49705
0.0181366	25	52676	51400	50013						21.1167	52676	51400	50013
0.0181713	25	52622	51294	49891						21.1667	52622	51294	49891
0.018206	25	52648	51528	49950						21.2167	52648	51528	49950
0.0182407	25	52748	51601	50329						21.2667	52748	51601	50329
0.0182755	25	52886	51804	49942						21.3167	52886	51804	49942
0.0183102	25	52618	51839	50204						21.3667	52618	51839	50204
0.0183449	25	52863	51625	49999						21.4167	52863	51625	49999
0.0183796	24.9	52877	51780	50382						21.4667	52877	51780	50382
0.0184144	25	53201	51863	50143						21.5167	53201	51863	50143
0.0184491	25	52916	51408	50259						21.5667	52916	51408	50259
0.0184838	25	53013	51780	50097						21.6167	53013	51780	50097
0.0185185	25	52830	51616	50263						21.6667	52830	51616	50263
0.0185532	25	53078	51782	50224						21.7167	53078	51782	50224
0.018588	25	52982	52014	50183						21.7667	52982	52014	50183
0.0186227	25	53018	51448	50384						21.8167	53018	51448	50384
0.0186574	25	52844	51627	50295						21.8667	52844	51627	50295
0.0186921	25	53525	51558	50356						21.9167	53525	51558	50356
0.0187269	25	52786	51992	50511						21.9667	52786	51992	50511
0.0187616	25	52878	52015	50276						22.0167	52878	52015	50276
0.0187963	25	53009	51924	50414						22.0667	53009	51924	50414
0.018831	25	52939	51828	50585						22.1167	52939	51828	50585
0.0188657	25	52780	51746	50211						22.1667	52780	51746	50211
0.0189005	25	52903	52153	50464						22.2167	52903	52153	50464
0.0189352	25	53158	51927	50340						22.2667	53158	51927	50340
0.0189699	25	53081	52271	50621						22.3167	53081	52271	50621
0.0190046	25	53175	52008	50469						22.3667	53175	52008	50469
0.0190394	25	53069	52446	50555						22.4167	53069	52446	50555
0.0190741	25	52974	52335	50784						22.4667	52974	52335	50784
0.0191088	25	53172	51956	50593						22.5167	53172	51956	50593
0.0191435	25	53188	51979	50840						22.5667	53188	51979	50840
0.0191782	25	52910	52349	50831						22.6167	52910	52349	50831
0.019213	25	53383	52073	50836						22.6667	53383	52073	50836
0.0192477	25	53061	52453	50693						22.7167	53061	52453	50693
0.0192824	25	53143	52204	50864						22.7667	53143	52204	50864
0.0193171	25	53469	52327	50535						22.8167	53469	52327	50535
0.0193519	25	53331	52331	50649						22.8667	53331	52331	50649
0.0193866	25	53517	52302	50749						22.9167	53517	52302	50749
0.0194213	25	53385	52265	50655						22.9667	53385	52265	50655
0.019456	25	53482	52634	50551						23.0167	53482	52634	50551
0.0194907	25	53553	52435	50663						23.0667	53553	52435	50663
0.0195255	25	53487	52645	50708						23.1167	53487	52645	50708
0.0195602	25	53410	52413	50714						23.1667	53410	52413	50714
0.0195949	25	53260	52308	51015						23.2167	53260	52308	51015
0.0196296	25	53193	52289	50834						23.2667	53193	52289	50834
0.0196644	25	53016	52219	50936						23.3167	53016	52219	50936
0.0196991	25	53320	52680	50892						23.3667	53320	52680	50892
0.0197338	25	53492	52317	50900						23.4167	53492	52317	50900
0.0197685	25	53593	52322	50768						23.4667	53593	52322	50768
0.0198032	25	53518	52546	51255						23.5167	53518	52546	51255
0.019838	25	53198	52472	50969						23.5667	53198	52472	50969
0.0198727	25	53387	52516	50995						23.6167	53387	52516	50995
0.0199074	25	53365	52302	51223						23.6667	53365	52302	51223
0.0199421	25	53458	52581	51086						23.7167	53458	52581	51086
0.0199769	25	53653	52710	51018						23.7667	53653	52710	51018
0.0200116	25	53394	52613	51042						23.8167	53394	52613	51042
0.0200463	25	53659	52391	51223						23.8667	53659	52391	51223
0.020081	25	53782	52722	51043						23.9167	53782	52722	51043
0.0201157	25	53462	52608	51121						23.9667	53462	52608	51121
0.0201505	25	53807	52732	51088						24.0167	53807	52732	51088
0.0201852	25	53829	52727	50993						24.0667	53829	52727	50993
0.0202199	25	53701	52678	50948						24.1167	53701	52678	50948
0.0202546	25	53566	52664	51135						24.1667	53566	52664	51135
0.0202894	25	53576	52743	51364						24.2167	53576	52743	51364
0.0203241	25	53577	52825	51440						24.2667	53577	52825	51440
0.0203588	25	53434	52727	51397						24.3167	53434	52727	51397
0.0203935	25	53666	52899	51224						24.3667	53666	52899	51224
0.0204282	25	53432	52489	51140						24.4167	53432	52489	51140
